# Supplementary material for: Predicting all-cause and lung cancer mortality using emphysema score progression rate between baseline and follow-up chest CT images: A comparison of risk model performances
Source: PLoS One. 2019 Feb 21;14(2):e0212756. doi: 10.1371/journal.pone.0212756 (PMC6383935; doi:10.1371/journal.pone.0212756)
Supplement: S1 Dataset — (CSV) [file pone.0212756.s001.csv]

pid	ES_T0	ES_T1	ES_T2	EPR_T0-T1	EPR_T0-T2
100012	0.269015074	0.230282113	NA	-0.040770069	NA
100015	0.207539186	0.32111451	0.401618898	0.126089322	0.09942162
100019	2.54948425	2.68078732	3.02009034	0.126539436	0.239733437
100023	0.709523022	0.305229783	NA	-0.4255565	NA
100029	0.46272406	1.3972373	NA	0.942903207	NA
100032	0.197013378	0.194393277	0.183101907	-0.002386513	-0.007238126
100035	0.583852112	1.17993188	1.11910343	0.586841335	0.261714249
100040	0.156061858	0.492718756	0.93842113	0.362725463	0.407060861
100058	17.5076218	13.9689121	NA	-3.600316763	NA
100067	0.075038642	0.110236801	0.125823617	0.034840454	0.024279073
100069	0.459347337	0.068578869	0.546505272	-0.392110393	0.044275989
100085	2.32438421	1.84616494	1.94720757	-0.280368521	-0.154617023
100094	0.039420873	0.023876218	NA	-0.014941277	NA
100095	2.0588243	3.40111494	4.4178381	1.381046919	1.177089878
100098	0.006639126	0.034862999	0.050615139	0.030499318	0.022978882
100121	0.008047945	0.002822841	0.006220189	-0.005345852	-0.000936308
100151	0.003204743	0.015676267	0.023673611	0.011164765	0.009439715
100158	0.912218869	0.126106396	0.205305979	-0.790985071	-0.348447953
100160	1.67004049	2.16090155	2.71849751	0.485872635	0.518198818
100164	0.096997961	0.055312302	0.106025696	-0.045722784	0.004637666
100166	1.06601894	1.01591313	1.27193844	-0.050277877	0.100416685
100186	0.744385242	0.522293329	3.9976368	-0.246562527	1.515625168
100202	2.24666786	2.31833291	NA	0.065603157	NA
100209	0.29682529	0.878947556	0.512581825	0.573100155	0.113225682
100217	0.970556378	0.945369422	2.15069175	-0.027217561	0.602017381
100239	3.19766998	4.476161	3.44134808	1.289969185	0.11835562
100242	0.54690963	NA	NA	NA	NA
100248	0.027654965	0.020193717	0.056283567	-0.008876941	0.015287422
100251	0.209995389	NA	0.200125933	NA	-0.005445346
100253	11.1183548	12.6848021	11.8677826	1.630042383	0.343018175
100273	0.95637542	1.64807951	2.64489079	0.751919401	0.819030862
100282	1.82926273	0.918642044	0.923183322	-0.889316058	-0.448435642
100285	0.032338768	0.052796356	0.10900826	0.022371659	0.038100043
100286	18.5775719	10.1368618	NA	-8.988248875	NA
100288	0.517878711	0.459761918	1.03868949	-0.062802245	0.272530282
100290	6.88667393	7.75193262	6.48965025	0.833867379	-0.209253823
100328	0.645823061	0.735982537	0.854667604	0.089243221	0.104780864
100329	1.88640082	3.80247021	1.54318297	1.871241563	-0.175574677
100352	1.0246942	0.584605873	0.195597768	-0.40085352	-0.444028551
100353	1.42172539	1.85800314	3.27237105	0.484347867	0.946706341
100359	2.55003858	2.22464395	3.09155202	-0.338605096	0.290864388
100368	19.2416363	17.9401054	13.7052574	-1.44493666	-2.725286244
100373	0.918073535	1.62833309	NA	0.66010764	NA
100417	0.887105405	6.00745583	9.79475307	5.253393238	4.531362548
100437	0.259813726	0.325922161	0.572459877	0.072510828	0.163836451
100438	0.084531836	0.069818489	0.039447222	-0.014524459	-0.022252913
100440	0.112203442	0.053066764	0.050696157	-0.054134515	-0.030277002
100443	0.013720393	0.049143314	0.149943396	0.037393705	0.070276062
100451	4.20555496	5.35882235	1.79453313	1.176622665	-1.245580938
100458	2.98380351	7.89379549	16.0161896	5.450986537	6.76147588
100472	0.070414819	0.050460532	0.014291673	-0.021248698	-0.029580056
100508	8.12636852	NA	NA	NA	NA
100518	0.284028739	NA	NA	NA	NA
100544	1.4622947	2.20168161	0.038791247	0.748091604	-0.726165693
100560	0.563531756	0.899625003	0.199572563	0.334490623	-0.183360131
100570	12.1472445	NA	NA	NA	NA
100580	1.59272718	2.61088371	1.5383004	1.084203127	-0.028318207
100581	1.57228947	1.74371374	1.77014339	0.175385755	0.100369645
100583	1.0327282	0.941951513	1.1328944	-0.094462065	0.053802507
100597	0.287476361	0.514829218	0.473786831	0.201066903	0.088954117
100604	0.134267211	0.17976436	0.201151595	0.042177243	0.030962638
100619	0.672023594	1.03673613	1.70787632	0.385003624	0.563013703
100641	3.69136643	7.70360804	0	3.627404079	-1.746465788
100653	25.7112617	18.3728943	20.5496979	-7.746643621	-2.7204346
100656	0.949343264	6.18061066	2.27252293	5.586901802	0.681652148
100660	0.612636149	0.246904776	0.348951131	-0.443798618	-0.142894589
100667	0.112548128	0.945842266	0.03808587	0.895178482	-0.039416434
100671	0.185309529	NA	NA	NA	NA
100676	1.29743874	0.678178608	0.60488826	-0.646242181	-0.354277399
100688	36.4453773	NA	NA	NA	NA
100693	1.74700701	2.18484259	1.40427518	0.520910246	-0.1846354
100702	0.013199636	0.02733912	0.028906491	0.012504713	0.006945434
100709	0.057260916	NA	NA	NA	NA
100715	0.030053705	NA	NA	NA	NA
100727	0.642752528	1.96239698	1.08559501	1.232736921	0.238566691
100732	2.12431192	1.64718282	1.87395298	-0.508079894	-0.129340315
100754	0.007359857	0.001387434	0.006629684	-0.00581714	-0.000360887
100766	0.925493777	NA	NA	NA	NA
100770	0.027712323	0.005709906	0.007735927	-0.023429687	-0.010320196
100771	0	0.232583165	0.182432368	0.233381871	0.089923647
100772	1.08747268	0.072400235	1.68395925	-1.018558271	0.305135462
100776	2.01136637	3.13785076	2.54298472	1.130352812	0.291990379
100780	0.016127655	0.025740195	0.124288216	0.010449346	0.057006703
100783	1.53895855	0.488642752	0.62646085	-1.141749539	-0.484432827
100784	0.044642143	0.244656578	0.047976933	0.20349658	0.001668537
100795	1.66606462	NA	NA	NA	NA
100799	0.570087671	0.737601638	1.47111166	0.164474399	0.480436514
100810	0.211510673	0.056442272	0.142813757	-0.163224016	-0.03695368
100816	0.003815322	0.093933314	NA	0.101905872	NA
100821	0.007043064	0.00862994	0.017703133	0.0017199	0.005468526
100823	0.009983107	0.011558238	0.060089283	0.001589272	0.025704046
100840	0.022855515	1.08766294	0.110766537	1.150653586	0.048140181
100846	0.110546559	0.213287339	0.10067305	0.114061003	-0.005050839
100852	0.041460998	0.798473835	0.058238387	0.818044197	0.008010381
100856	0.201514766	0.27402693	1.40293193	0.087990259	0.666896078
100869	0.196236357	0.659369111	0.913204074	0.457187131	0.356289059
100871	0.00134237	0.07210435	0.036761366	0.067131982	0.017482146
100873	0.025742985	0.019801319	0.054868355	-0.006200553	0.015350709
100877	0.146828994	NA	NA	NA	NA
100896	4.4847703	7.69807148	8.92651844	2.963783475	2.281784118
100935	12.2529783	13.2788734	14.6925879	1.032253954	1.312323132
100942	1.9610765	1.33415103	0.249249756	-0.696001605	-0.700946994
100945	1.80489433	3.55367494	0.215238139	1.754786038	-0.791038043
100983	0.152445912	0.568104446	0.358711302	0.481965967	0.112110764
100984	0.036078952	0.276729494	0.098783821	0.245524052	0.03480692
100994	0.474330902	0.844944715	0.297358721	0.3856601	-0.09040432
100995	0.376068264	0.309580922	0.476727337	-0.065105903	0.05134878
101001	0.077881478	0.093540348	0.062966652	0.017331522	-0.007629748
101010	0.359508246	0.215895489	0.234564736	-0.12086304	-0.059889261
101056	0.092719451	0.033075441	0.059789144	-0.059848831	-0.015479787
101066	0.020385888	NA	NA	NA	NA
101068	0.402205884	0.194694132	NA	-0.237597704	NA
101089	0.068005912	0.145400405	0.268040657	0.077660271	0.104226377
101101	0.045686387	0.046990927	0.048966579	0.001439526	0.001726355
101115	14.378932	15.8716631	15.5551167	1.58494196	0.59584114
101122	0.796329796	4.39306402	0.564481854	3.609085646	-0.106118372
101129	0.226288557	0.570161223	0.448444873	0.361958188	0.116416922
101140	0.012943704	0.064021938	0.077923983	0.05028659	0.033905781
101143	7.66085911	8.26004696	7.32967615	0.621742506	-0.170853921
101154	0.042050321	0.004476096	0.05675932	-0.040603508	0.007609719
101158	0.297016203	0.382899135	0.538769662	0.090923887	0.114378822
101173	0.03049049	0.006982342	0.035740648	-0.023459976	0.002567095
101184	0.043081988	NA	NA	NA	NA
101186	0.15778105	0.41471523	0.356773406	0.286113443	0.103831369
101188	0.080646992	0.043979656	0.068709664	-0.036002001	-0.00564781
101189	0.193385974	0.295283556	0.33907178	0.105733215	0.07505182
101191	0.995123088	2.40335846	3.00427532	1.420878369	0.973266383
101193	0.114495203	0.274242431	0.9253636	0.136645609	0.427373279
101208	3.18105006	NA	13.675415	NA	5.165858213
101212	9.89421749	10.1125517	8.56302166	0.23524062	-0.705688355
101217	0.821496844	1.04318595	1.62050664	0.2034471	0.38198734
101223	22.0325928	31.4449463	36.596199	10.02292162	7.675840064
101230	0.064694822	1.11899078	0.960348964	0.736293688	0.420485444
101240	0.026021082	0.016023282	0.062764287	-0.009175117	0.019009144
101273	0.621333241	0.713065505	1.12077594	0.105362294	0.254778556
101277	31.4087296	33.9677353	34.1245689	2.618142386	1.289935376
101281	4.30867338	3.28146029	4.56191826	-0.940324765	0.115622116
101287	10.1269808	NA	NA	NA	NA
101304	0.009768342	0.024002625	0.010634435	0.015026219	0.000464523
101305	0.015462255	0.034396105	0.02354514	0.01899887	0.004223568
101313	0.085230202	0.042518318	0.103987493	-0.050487106	0.009886148
101318	1.62596571	6.28626823	3.62354565	4.754680155	1.010548578
101324	2.25108337	1.44748235	1.3634845	-0.721167746	-0.464463449
101334	0.576012909	0.236858025	0.078792945	-0.316011024	-0.255788158
101360	0.198711753	0.184219882	0.239552617	-0.016438372	0.021745081
101362	0.143127441	0.122467123	0.1084572	-0.021078718	-0.017205578
101363	0.186855078	0.115692325	0.113534287	-0.066306621	-0.040271307
101364	0.027539564	0.106107853	0.032792456	0.083421708	0.002558158
101372	0.041283883	0.043868426	0.025211474	0.002537646	-0.007775427
101378	0.332859904	0.509440362	0.104314804	0.180156459	-0.117904093
101380	0.060261879	0.130165055	0.193780154	0.069759932	0.066804863
101381	0.463816106	1.36380649	1.17963898	0.828013823	0.363636029
101382	0.134040892	NA	NA	NA	NA
101387	0.070291348	NA	NA	NA	NA
101388	2.45572901	4.21873045	6.20022392	1.694569147	1.855735096
101392	0	0.02032111	0.025035787	0.018281491	0.011473427
101397	0.385904312	NA	NA	NA	NA
101400	0.813607395	0.626388073	0.809484601	-0.197635426	-0.002207992
101402	6.16897154	6.49758625	8.38741779	0.302333811	1.155902272
101417	1.11164641	2.3777976	2.17235088	1.352227258	0.533639542
101420	1.79481947	1.15964341	1.36220706	-0.527268309	-0.214398484
101422	22.221056	23.4998779	15.1148691	1.312049716	-3.000618226
101428	18.9760609	21.7738209	23.0526047	2.703391111	1.863526437
101434	2.60431409	NA	NA	NA	NA
101445	0.166970804	0.455432713	0.806500137	0.314509589	0.337067949
101448	1.35023451	1.25934207	1.93665183	-0.091708463	0.295026069
101457	0.209543601	0.042245966	0.057801727	-0.167872146	-0.075406421
101470	0.018952316	0.01344091	0	-0.00625168	-0.009791136
101477	0.038008399	0.0517524	0.349910975	0.014022336	0.159778984
101481	0.079138942	0.217887744	0.203115463	0.147319767	0.061441553
101488	0.088207841	0.1667974	0.16114901	0.071941946	0.036247295
101520	2.03118539	3.18977022	NA	1.209066026	NA
101522	0.436629862	0.645503759	0.369792014	0.21922756	-0.033906283
101531	0.584600925	0.703907311	2.23802805	0.141024782	0.892044693
101543	0.001715047	0.000499146	NA	-0.00084592	NA
101576	0.041377239	0.097488925	NA	0.047114467	NA
101614	1.67833459	1.65655255	5.6090045	-0.01588002	1.744443724
101616	0.283695787	0.484949827	0.671497941	0.205904869	0.180669307
101630	0.581392407	1.02763355	1.80111825	0.487992747	0.606954856
101643	0.053114869	0.027052384	0.068754517	-0.029563114	0.008160545
101651	1.07967091	0.731520236	0.242731258	-0.370734792	-0.454899119
101681	4.21599865	NA	NA	NA	NA
101683	4.06041002	7.24534988	5.71850586	3.46220025	0.87390982
101684	0.782320976	0.878617108	1.00580359	0.098246263	0.112125034
101693	0.493100613	2.17079997	1.11109591	1.595780443	0.318817489
101701	0.085919008	0.085029088	0.0763935	-0.000763012	-0.004602106
101705	0.449965268	8.40029907	14.5721903	7.977635772	7.104879742
101712	0.185809895	0.465545356	0.649504244	0.273923263	0.228253856
101731	0.468340635	0.612440228	1.20145559	0.151242461	0.358460826
101759	2.5427084	3.24718142	2.34094238	0.718739583	-0.10742717
101762	0.060011432	0.030529065	0.185949221	-0.02902543	0.061578015
101764	0.043250904	0.281303197	NA	0.207020476	NA
101790	0.560699105	0.014469979	0.090313479	-0.53631771	-0.242667161
101791	0.259889483	0.121762507	0.354855955	-0.123957931	0.048580538
101801	0.021685593	NA	NA	NA	NA
101802	0.003564126	0.019062545	0.003254899	0.014975655	-0.000156651
101806	0.764261603	1.2522105	1.56125605	0.516589376	0.38052578
101815	0.00520808	0.008549664	0.002401992	0.003975614	-0.001629449
101818	0.002286993	0.001492501	0.006622649	-0.000702635	0.002154556
101825	3.7598803	3.3194046	2.3077085	-0.33799107	-0.631435417
101833	33.8469696	33.3879623	35.5508842	-0.459321689	0.853710299
101834	0.13135235	NA	NA	NA	NA
101835	7.14740467	9.77429581	11.0863943	2.789162758	2.037841306
101849	0.174659461	0.217658147	NA	0.048774131	NA
101851	0.092033394	0.074701004	NA	-0.013412406	NA
101859	7.59790468	14.5145559	14.2366266	7.518770411	3.493938302
101867	1.94962144	1.6481415	2.61690044	-0.28090701	0.308120929
101877	0.252580583	0.239904508	0.360995293	-0.013459117	0.055227996
101879	0.104109518	0.297586769	0.310110122	0.220836144	0.115048502
101893	3.60233712	3.39320517	6.29134464	-0.205890687	1.431720112
101910	2.71127629	NA	NA	NA	NA
101916	11.9904156	11.8186893	20.1002312	-0.186675688	3.258647027
101923	0.531493008	0.372748762	0.424798846	-0.1725635	-0.055042433
101932	0.042263709	NA	NA	NA	NA
101937	0.184500307	0.563675404	NA	0.359723907	NA
101949	0.108947121	0.121776462	0.257466495	0.01069844	0.067137007
101952	0.986994803	1.12492979	1.2924825	0.152668952	0.147008408
101964	2.99250388	3.35046887	0.521954477	0.293154064	-1.27995485
101975	0.831612051	NA	2.50699401	NA	1.324530867
101983	0.060025506	NA	NA	NA	NA
101986	0.097766928	0.131788298	0.067038991	0.034807578	-0.013754141
101991	0.271492243	0.08177536	0.058284335	-0.191950392	-0.109991792
102006	0.421832353	0.824653924	NA	0.437888627	NA
102012	0.294091731	0.205691397	0.161855355	-0.096671323	-0.065181291
102020	0.200040027	0.269227624	0.259478003	0.063815075	0.03141783
102026	0.085235409	0.084856927	NA	-0.000332309	NA
102034	1.71843874	1.08887959	0.640794873	-0.558122523	-0.534069773
102066	0.161497861	0.134173095	NA	-0.028515345	NA
102070	0.227328539	0.449914575	0.46668151	0.20375827	0.115792944
102073	0.24	NA	NA	NA	NA
102080	16.3682632	1.89484668	16.8926144	-15.45735492	0.276761959
102086	0.003096738	0.076612867	0.051418711	0.075215031	0.024719329
102088	0.003621606	0.04112551	0.040752739	0.031562905	0.019598477
102093	1.96923447	1.25984228	0.60599196	-0.740301421	-0.648338967
102102	0.056677952	0.0312413	0.092128977	-0.025042418	0.017450791
102109	0.036119744	0.045384608	0.110226974	0.009668547	0.037751277
102110	0.07204137	0.139731303	NA	0.075377281	NA
102115	0.101740412	0.101151481	0.141685277	-0.000830529	0.024235651
102136	0.143357366	0.26100564	0.257264674	0.111903729	0.049588372
102144	3.56211019	NA	3.43190813	NA	-0.061442251
102145	1.21071422	7.16239071	1.16320884	5.907200647	-0.023384555
102146	0.212537199	0.390815437	0.629374444	0.196725457	0.219064466
102160	0.892448962	1.01879239	0.503979743	0.140264246	-0.204450119
102161	1.45536947	NA	NA	NA	NA
102165	0.014901174	0.008303249	0.003086591	-0.006308618	-0.005985127
102193	0.085098632	0.082549878	0.197058052	-0.002374828	0.056717307
102213	0.14801538	0.278836191	0.530526936	0.139307001	0.203662312
102216	1.53237057	2.78112411	3.28261828	1.292088472	0.930535627
102222	0.122884303	0.359739602	0.503255904	0.21151931	0.190838911
102223	1.00733864	1.51861334	2.07405972	0.579947466	0.562222041
102224	1.61426461	0.492541552	0.179886952	-1.125575129	-0.720641595
102245	18.4907265	NA	21.314743	NA	0.988947293
102249	0.274462074	0.231310964	0.23848936	-0.041695616	-0.018402008
102253	0.174299538	0.215205356	0.072432272	0.044599552	-0.05307706
102257	0.048816524	0.03138946	0.099549256	-0.01798089	0.025523596
102262	0.32050088	0.812526882	1.1762501	0.512001417	0.432911915
102266	0.956787705	NA	NA	NA	NA
102267	0.253882617	0.394630283	NA	0.137823284	NA
102275	0.522652507	0.16610074	1.13782895	-0.258393914	0.297213222
102282	0.042420544	0.023330821	0.087843493	-0.018157608	0.023633522
102287	0.131432474	0.888585567	0.676662087	0.667995573	0.250182307
102303	1.55891669	NA	NA	NA	NA
102315	0.298411369	0.310833335	0.403713048	0.012498962	0.052328487
102330	22.112236	23.1680126	21.8937702	1.036619363	-0.105828426
102348	2.7279036	4.8597002	5.41898918	2.104428941	1.404170012
102361	1.51107526	3.47318792	0.347974539	1.963456573	-0.599185527
102370	0.097094148	0.698208928	0.30660677	0.739249742	0.123625986
102376	0.18923679	0.13705574	0.120792881	-0.05918984	-0.038401133
102384	10.4578648	NA	NA	NA	NA
102387	0.147612676	0.03811308	0.18069239	-0.134210495	0.019710221
102401	0.636732996	0.987172961	0.692399085	0.363631242	0.026577829
102471	0.084461458	0.27359122	0.282067657	0.191887904	0.099966294
102481	0.286527693	0.368108511	0.802615643	0.066363906	0.261081889
102488	3.45843744	3.44445372	NA	-0.014227169	NA
102508	0.1288867	0.107182808	0.120089084	-0.023593293	-0.00459047
102509	0.559843004	0.057491217	0.565875709	-0.490598904	0.003134346
102515	3.27664566	5.54529476	4.80843878	2.55748174	0.64531423
102523	0.01169881	0.016034726	0.004107527	0.004350806	-0.003269712
102534	0.038510323	0.085282654	0.134802148	0.053054639	0.047272297
102536	0.009478113	0.011808435	0.037745025	0.00223399	0.014359513
102539	0.252607673	0.222859129	0.467310727	-0.031403629	0.112997537
102540	0.041666206	0.100874089	0.147049576	0.056170595	0.049538322
102543	0.130844414	0.214828134	0.155905202	0.084737717	0.012677912
102545	2.42248416	2.51518273	3.22833204	0.096737579	0.389333252
102549	0.004189117	0	0	-0.003953682	-0.00205932
102578	0.344272673	0.159493759	0.309761673	-0.169149119	-0.016349083
102581	0.336485893	NA	NA	NA	NA
102608	1.69975746	1.54577458	1.97687829	-0.155365323	0.14501201
102612	0.149004355	0.210780993	0.593868732	0.069002804	0.225989866
102618	0.049478672	0.060360342	0.052403964	0.011040361	0.001471712
102627	0.207106978	0.324331313	NA	0.115719428	NA
102660	0.270923495	0.189228371	NA	-0.081527716	NA
102684	0.051176168	0.032107551	0.101042703	-0.019674611	0.023871234
102691	0.008663316	0.039142173	0.024828779	0.019193797	0.006755647
102713	0.011041055	0.041650306	0.016726814	0.025760435	0.002493065
102721	0.984660029	0.752867162	1.05545044	-0.240518025	0.034799728
102736	5.30462456	9.1955061	NA	3.83057812	NA
102747	1.55747497	2.04304814	2.77535343	0.427362892	0.57695215
102755	2.69215918	0.86531955	8.2978363	-1.73312513	2.737264128
102756	7.58168697	5.82426596	7.68971348	-1.581029616	0.042064694
102758	0.405581295	10.2934475	0.084801838	10.28929667	-0.160719749
102762	0.472990751	0.138280764	1.21868742	-0.330413034	0.367069688
102769	2.74267244	2.51960707	3.0256741	-0.223831391	0.141986753
102774	17.6672497	NA	NA	NA	NA
102775	0.398869693	0.321303874	0.379501462	-0.084318201	-0.009811715
102793	6.76566601	4.5313859	3.42653966	-2.338311777	-1.770124672
102795	0.399344146	0.65362829	NA	0.241239698	NA
102806	18.1757584	NA	NA	NA	NA
102817	0.116112307	0.022108216	0.100240678	-0.097266273	-0.007781359
102819	0.417538494	NA	NA	NA	NA
102823	0.127677634	0.108806863	0.115578167	-0.017810204	-0.006313329
102824	0.838495791	0.913923979	0.112684213	0.076316193	-0.361175312
102836	0.507114112	0.535437524	0.119694054	0.02922352	-0.19096515
102847	0.020210633	0.029326424	0.037230812	0.00932645	0.008842988
102872	0.114765361	0.308993161	0.263152361	0.1764719	0.073043601
102888	0.579307675	0.490038484	0.824917674	-0.080907127	0.111856673
102892	0.004985021	0.001390418	0.033793178	-0.004002832	0.015360846
102893	10.9229851	13.2328796	9.51259613	2.363274415	-0.681408163
102896	0.059477281	0.081215687	0.157065287	0.021994329	0.038121946
102910	0.110215008	0.299839228	0	0.154598764	-0.055296747
102916	0.465402335	0.722906947	0.414452255	0.2583889	-0.025810703
102961	0.381129354	0.296761304	0.116960458	-0.083060459	-0.109520646
102962	0.006841071	NA	NA	NA	NA
102970	0.518051565	0.403150558	NA	-0.129131055	NA
102973	0.838508844	NA	NA	NA	NA
103000	0.742951155	1.37481916	0.705968559	0.716738475	-0.020071164
103013	0.455007136	0.218636572	0.266919822	-0.229003577	-0.098141273
103024	1.86019588	4.10729551	1.34446919	2.299028403	-0.249495594
103032	0.053781219	0.105507068	0.061141048	0.050246985	0.003642517
103040	0.057234585	0.035104852	0.035285644	-0.021786752	-0.011947617
103041	1.64133954	0.758351803	0.529074728	-0.959854973	-0.586226151
103049	0.15042299	0.053195518	0.450746477	-0.094699558	0.167470464
103053	0.001492724	0.027058501	0.020615986	0.026603704	0.010913705
103060	0.897039413	0.546749175	0.399463445	-0.373013147	-0.25206605
103073	0.909670174	0.436146945	0.552827597	-0.449232102	-0.17082143
103095	3.70048165	6.62860107	7.91973639	3.012663713	2.158379263
103109	0.065798514	0.110113017	0.070027933	0.042041227	0.002178837
103115	0.451848626	0.412791193	0.354152411	-0.042457522	-0.048549037
103116	0.109338813	0.027908821	0.146802753	-0.091514783	0.019632287
103121	0.027692536	0.111050539	0.056676243	0.075737589	0.014133911
103149	1.09339428	2.19147682	2.75277901	1.186611384	0.785091027
103153	0.017589571	0.005382581	0.008068623	-0.011580787	-0.004870485
103164	1.89059031	2.19375873	2.66875076	0.30420952	0.39862988
103174	1.53097534	NA	2.54601336	NA	0.494983494
103178	0.005814189	0.066011667	0.205889225	0.061075358	0.105450804
103182	7.70174885	7.89767647	11.5896845	0.216201097	2.022889596
103223	0.10413301	0.055883966	0.031627711	-0.044167828	-0.034171046
103229	3.63209605	5.22703362	5.72833395	1.280331753	0.958261443
103230	1.48008096	1.16235566	0.757568598	-0.224033139	-0.299203674
103232	0.266672105	NA	NA	NA	NA
103236	0.012095932	0.022838827	0.008300995	0.010547963	-0.00183833
103242	0.152822807	0.205195874	1.04949939	0.05184082	0.467873031
103263	0.974424541	0.604280889	0.728564203	-0.391869475	-0.132059542
103284	0.440708339	0.310501605	0.406475842	-0.111116845	-0.016671226
103303	19.8707867	18.2705193	14.990675	-1.739576392	-2.496443695
103315	11.3784914	10.1352797	11.6139832	-1.351437719	0.119297337
103336	1.97540438	NA	NA	NA	NA
103364	0.359060258	2.64763737	1.4994514	2.437034374	0.585833846
103378	0.222656399	0.305631846	0.402919441	0.075956847	0.087438348
103382	2.22128367	4.3484726	3.34860492	2.265177133	0.549738433
103388	22.7936935	27.2677212	23.7939358	4.695800625	0.461869153
103415	0.013987456	0.226523861	0.307629079	0.160390335	0.124278798
103418	0.05041261	0.134460866	0.345921665	0.074330812	0.138200618
103426	15.0148258	13.0432653	19.736927	-1.941003969	1.971139958
103435	0.00406542	0.025452256	0.012724448	0.014907523	0.003738428
103446	0.208337054	0.094075404	0.247962996	-0.129608906	0.021098215
103451	1.52875245	1.82787788	1.10013199	0.313952768	-0.21387107
103452	1.58289683	0.468174309	0.189174205	-1.237545291	-0.730354647
103460	1.15011656	1.82040417	1.14149332	0.572015303	-0.004405089
103462	0.127928138	0.048166875	0.051324502	-0.081604485	-0.037355778
103468	0.319716424	0.042709865	0.301810116	-0.294975643	-0.009071122
103507	0.655279398	0.445073545	NA	-0.195861448	NA
103511	0.885036469	0.670970559	1.27635384	-0.22795211	0.198236713
103512	0.322055668	0.463190705	0.388297737	0.147706511	0.033981623
103521	6.61213589	8.79086018	12.727746	2.150754181	3.227928602
103536	4.99278927	5.81086588	5.63630438	0.790482756	0.310904622
103538	0.617585063	0.525422454	NA	-0.096453848	NA
103545	6.76869869	7.92480898	8.25075912	1.279603889	0.763501512
103555	0.003990501	0.00962734	0.000496056	0.006002494	-0.001770244
103561	0.066654913	0.072931506	0.034863722	0.006385865	-0.016853023
103566	1.24084222	1.34726202	2.07390666	0.114999503	0.42916331
103578	0.408418387	0.014679437	0.153368935	-0.424227586	-0.134619671
103580	1.49172735	0.505374968	1.16438913	-0.921394393	-0.147423286
103588	5.62195158	5.64163303	6.70115805	0.015661546	0.542947883
103591	0.380313009	0.521156311	1.73467243	0.121327868	0.620677263
103595	0.062068317	0.248192146	0.095220089	0.176575918	0.016958942
103597	0.304975688	0.094742663	0.052769937	-0.211536122	-0.123152608
103600	2.67578387	0.897562325	0.76922971	-1.595811841	-0.961835507
103608	1.03436446	1.22521627	0.545233727	0.207466142	-0.241425676
103612	0.010913078	NA	NA	NA	NA
103613	0.680966318	0.635029435	0.823329508	-0.046867169	0.071426037
103618	0.984151959	0.509003282	0.863390326	-0.61981448	-0.068490973
103622	20.3562298	21.5222607	22.9950905	0.99044834	1.402975066
103643	1.61523557	2.59838748	3.42572093	1.005871807	0.963964691
103650	0.018018881	0.048961762	0.031181797	0.032759094	0.006937598
103651	0.372358531	0.143853217	0.207273349	-0.237106721	-0.084214194
103665	4.94408274	NA	NA	NA	NA
103673	0.279812813	0.151913494	0.190786183	-0.115062134	-0.045605858
103677	1.59581125	0.131778449	1.02719045	-1.481268644	-0.287657545
103703	0.752610683	NA	NA	NA	NA
103714	5.45201778	5.19792604	5.01317835	-0.269787814	-0.224805192
103737	0.371331483	0.163414061	0.545327604	-0.235114051	0.092776764
103739	1.08796811	0.878850996	0.990293264	-0.214550635	-0.053406793
103747	0.007529582	0.016749723	0.003340652	0.007385212	-0.001881927
103755	1.18585253	1.02475321	1.43805063	-0.147103817	0.129739938
103757	7.45488214	7.78201485	9.07960224	0.321196834	0.792295082
103764	0.080778405	NA	NA	NA	NA
103781	0.027303783	0.058506522	0.047027428	0.03063656	0.010501547
103785	6.70503139	8.14420128	8.5506506	1.472428018	0.956187825
103787	0.830886364	1.89751625	0.306110919	1.156043222	-0.251211312
103816	0.286555648	NA	0.543900371	NA	0.112569054
103818	0.127696931	0.071051769	0.159639224	-0.059113273	0.017007176
103820	1.13886905	1.06079412	1.76399291	-0.082418694	0.265804994
103832	7.70386267	3.65435767	5.18289614	-4.695497464	-1.342249308
103837	0.215046793	0.308030844	0.212807015	0.097035499	-0.001150603
103853	1.52667248	0.8414011	1.30164814	-0.81264731	-0.123594196
103858	0.083084509	0.058613885	0.129240334	-0.026760166	0.02150308
103879	0.079204232	0.030870501	NA	-0.051770954	NA
103890	0.530117691	0.096700326	0.117145196	-0.447191222	-0.197950399
103893	14.7219429	33.432621	14.9563236	18.93095617	0.11973084
103906	0.685494602	0.777663171	0.397312999	0.095910455	-0.1534378
103917	0.108107835	0.043283328	0.328610212	-0.063819815	0.112327048
103925	0.284512699	NA	NA	NA	NA
103928	0.230399966	0.129667297	0.360309184	-0.114262756	0.067784774
103941	0.010158658	0.01957251	0.025825732	0.00897757	0.007849655
103957	3.00622582	5.01115942	5.45306492	2.116479761	1.236110624
103971	0.497137576	0.92340517	NA	0.437343367	NA
103977	0.047113903	0.079992548	0.128528297	0.03236907	0.04164791
103981	0.256394833	0.228673205	0.173940405	-0.027816826	-0.043965664
104005	0.017285125	0.015993439	0.019601828	-0.000934234	0.001007352
104018	0.144317031	0.344546437	0.835255802	0.213218048	0.343354267
104020	0.598377883	0.774982095	0.461253226	0.168419552	-0.071042243
104026	0.090569586	0.073632233	0.138520643	-0.013808858	0.021729682
104031	6.02355051	5.76532507	1.77377677	-0.264192835	-2.111877359
104038	7.61327553	15.5156212	6.93253231	8.24666216	-0.351685235
104050	0.005776429	0.004162256	0.008628812	-0.001660779	0.001407882
104059	0.743173301	0.291575223	1.46831381	-0.49237671	0.378909257
104061	0.635584354	0.089184046	0.478263468	-0.518370682	-0.08002988
104077	0.850499392	0.988266706	1.41155708	0.131040394	0.287414194
104086	0.005549714	0.003195213	0.010546159	-0.001954503	0.002258603
104111	0.053971279	0.036139336	0.021277333	-0.017698688	-0.016335792
104114	0.845513284	0.374839902	2.57845902	-0.468429027	0.90036761
104121	0.117336772	0.024342423	NA	-0.102927836	NA
104127	0.024287222	0.066343285	0.085485525	0.041516154	0.031394214
104128	0.018197389	0.021322694	0.017206229	0.004106179	-0.000582965
104138	0	0.004272034	0.010254155	0.002609298	0.003938307
104139	0.105607986	0.16700466	0.261265755	0.064071815	0.08122
104142	0.069540292	NA	0.582501113	NA	0.251826532
104146	3.37084913	4.40783405	1.22660637	1.176269385	-1.150050908
104152	0.54092145	0.340143859	0.095032521	-0.227745389	-0.235008559
104168	0.696108937	1.47185791	1.85022795	0.763725909	0.557595198
104171	0.306913823	0.390030921	0.386471808	0.083174028	0.039860842
104173	0.872580111	1.27530837	0.923603177	0.339714773	0.023353603
104182	8.43442822	NA	NA	NA	NA
104184	0.329002261	0.161654338	0.316786766	-0.173647241	-0.005956889
104191	0.487587601	0.426063836	0.501117647	-0.059606247	0.00631143
104196	0.029193316	0.297230512	0.848239839	0.19698307	0.321328402
104200	0.118942149	0.551463425	0.321767509	0.369972824	0.101900912
104209	7.26810122	3.22997093	9.16422462	-4.300078975	0.933368021
104215	0.088198274	0.12697269	0.060143609	0.039781897	-0.014829184
104227	24.8874321	25.3212166	26.5276604	0.644064181	1.121897728
104245	0.318747252	0.45151186	0.884567559	0.119734008	0.286240813
104248	5.65809536	3.64752555	NA	-1.868602094	NA
104252	0.159021154	1.19215703	0.459053695	1.217267351	0.159515117
104260	1.03888369	0.746460617	0.847718179	-0.254303637	-0.0932219
104262	0.085737437	0.064403437	0.10142599	-0.022985969	0.008280699
104263	0.017233992	0.069277123	0.085905686	0.058488473	0.038887343
104271	0.364141583	0.287436664	0.482199192	-0.079819008	0.06030845
104277	0.076450609	0.050954945	NA	-0.020421691	NA
104349	0.079002544	0.408525974	0.852715075	0.351925242	0.398026059
104354	0.00361859	0.002371115	0.014601421	-0.001255207	0.005602624
104357	1.40698123	2.81970978	2.96375489	1.390833161	0.773621196
104359	0.687704206	1.43941677	1.28662348	0.771244421	0.301315792
104363	0.222774863	NA	NA	NA	NA
104368	0.037037432	0.024989689	0.031068839	-0.011641371	-0.002990437
104370	0.536732554	1.82343948	2.41997123	1.192816509	0.861971086
104377	0.109453768	0.543350458	0.280793369	0.484650661	0.090305612
104383	1.44366384	2.32324886	NA	0.956156037	NA
104393	0.50538224	0.158672079	0.076219656	-0.353731526	-0.19791873
104398	0.364236325	0.75194031	2.74643421	0.368773126	1.196833257
104400	0.686606765	1.73649585	1.96531832	0.99862497	0.618608471
104402	0.075908169	0.185160145	0.21470654	0.10873102	0.068139926
104415	0.343715608	0.22148101	0.078049868	-0.135702696	-0.141449579
104416	0.072420403	0.279456437	NA	0.17627019	NA
104417	0.128625125	0.343656152	NA	0.223760919	NA
104419	5.81326866	29.5247803	11.2615108	24.74465608	2.453724342
104436	0.774030685	0.149897531	0.453390867	-0.628001748	-0.155736295
104441	0.038982857	0.018293729	0.027479909	-0.021167238	-0.005827256
104448	0.80381614	NA	NA	NA	NA
104449	5.25478888	4.33767509	9.60762405	-0.902899762	2.300829299
104470	0.256719202	0.354247659	0.07213226	0.087309483	-0.079787433
104486	0.102984011	0.075110309	0.058008686	-0.029088199	-0.023467482
104493	1.93029237	NA	1.59631646	NA	-0.172294776
104495	1.37	1.69963086	2.2173152	0.316835978	0.455120407
104516	0.425904304	3.10218763	0.869508147	2.685473859	0.231466148
104521	0.894359291	0.435808748	NA	-0.498469005	NA
104541	0.052457295	0.068732172	0.081402578	0.016375754	0.014542317
104571	8.31225586	7.78457689	10.4592552	-0.519500657	1.098307435
104575	7.44962645	NA	NA	NA	NA
104581	0.024285287	0.028099883	0.027048428	0.003423295	0.001200044
104590	0.014011923	0.06615191	0.124157943	0.041043384	0.053145091
104592	0.02338222	1.91901612	0.18285732	1.599030674	0.073732
104605	0.750988305	1.89601445	2.54846144	0.884187737	0.862716245
104610	12.8419561	9.53371239	10.98353	-3.39420229	-0.927308925
104628	0.759092569	0.694613874	1.80554271	-0.068661351	0.522152888
104635	0.127060458	0.341855586	0.209380418	0.214354974	0.04164455
104636	1.32544327	10.0807142	1.55843723	9.296112521	0.120029681
104657	0.108456969	0.02898217	0.039265096	-0.088231521	-0.036363067
104661	0.878942549	0.549235642	1.49083829	-0.358409071	0.305738604
104666	0.102187574	0.032377403	0.02465035	-0.073481743	-0.041894188
104675	0.640428424	1.09953797	0.497007459	0.48465249	-0.073367658
104680	0.49869743	0.802568555	0.877424359	0.294400341	0.191858545
104683	0.546710491	0.64664036	NA	0.098646986	NA
104685	0.280876338	1.12756217	1.2405045	0.90160933	0.490902222
104705	12.1954346	12.6629524	12.6410141	0.452946622	0.220227216
104743	0.262803674	0.51270622	0.285052121	0.17862408	0.009639674
104748	21.8199062	13.9397478	22.6932297	-9.594092852	0.45962739
104749	0.031262461	0.589291096	0.887635469	0.579033974	0.436857879
104763	0.006202975	0.002465382	0.037101697	-0.003456091	0.015087912
104769	0.080758303	0.272864968	0.148071229	0.196546105	0.034579531
104775	6.77823496	8.61717415	1.59697378	1.881435684	-2.730816228
104779	0.050707091	0.030527262	0.015226977	-0.018802762	-0.015174604
104783	0.13981311	NA	NA	NA	NA
104787	0.309733391	0.436760038	0.423122734	0.122742018	0.058004842
104802	0.922254503	0.33423093	0.078936406	-0.852284167	-0.483550918
104808	0.974525034	7.04248905	4.23826694	6.260801855	1.526353049
104811	0.020508282	0.807541728	0.058817923	0.789736171	0.019220599
104812	0.127322331	0.17660968	0.882922709	0.055907467	0.38384289
104818	0.765665948	0.405219197	0.693888724	-0.353906387	-0.037940132
104822	2.26897812	NA	NA	NA	NA
104831	11.7704248	6.02700615	17.6248817	-5.434672699	2.893559381
104835	0.76417309	NA	NA	NA	NA
104839	3.78633094	2.48990393	2.85992289	-1.086054967	-0.477250409
104842	0.487195134	0.765145123	NA	0.285975306	NA
104864	0.03247156	0	0.004105961	-0.027390848	-0.013507868
104883	3.42265987	2.22804761	3.93586636	-1.17609738	0.255032205
104893	0.152804688	0.120952018	0.107080214	-0.031962054	-0.023423372
104902	0.071275957	0.039667528	0.039135676	-0.02224466	-0.014729282
104908	1.91777825	NA	NA	NA	NA
104912	0.516153872	0.68733263	0.359508038	0.141775604	-0.079245001
104916	3.87034965	14.5451202	4.83380175	10.92145642	0.483380329
104941	0.01662261	NA	NA	NA	NA
104946	1.23449624	1.1995604	1.22683132	-0.039628309	-0.004081067
104957	0.09255065	0.510426819	0.091831379	0.396439664	-0.000380194
104962	0.795559049	0.712474108	1.2129488	-0.092520655	0.224523721
104966	0.0474093	0	0.005059678	-0.050337927	-0.023018154
104987	0.186882839	0.310250491	0.313924044	0.128742957	0.065724929
104994	0.028477781	0.147356927	NA	0.114264758	NA
105013	0.545860589	3.20209289	4.97037268	3.119578289	2.383559058
105034	0.068017319	0.052862298	0.199394032	-0.015505242	0.067871774
105068	0.725888431	0.081359804	0.131312773	-0.563191581	-0.298308735
105076	2.95919824	0.174573228	0.398076415	-3.027036564	-1.328763845
105080	3.27045202	7.0287981	0	3.364548789	-1.535388946
105082	0.040643212	0.03226494	0.055190623	-0.00930141	0.006936608
105088	0.224546462	25.5708599	0.02607834	27.38976622	-0.103262794
105093	1.21045876	NA	0.713849366	NA	-0.259123687
105103	0.927446961	2.40056133	1.58862638	1.376099804	0.330816141
105121	1.25337541	2.16411376	3.28394723	0.866268704	0.998205057
105139	1.13602889	1.42040002	NA	0.361904374	NA
105141	0.962710857	0.806134582	1.44025362	-0.174358184	0.249531465
105144	0.225119114	0.730267823	NA	0.479235236	NA
105148	23.072443	27.7413902	29.4636536	4.440971263	3.150323444
105176	0.410929561	0.082811043	0.173446029	-0.317051028	-0.121485798
105179	1.2779094	0.991921663	1.69903362	-0.198965754	0.187351549
105181	2.09368587	0.047805261	0.526080012	-2.052906298	-0.78649456
105183	0.584020674	0.324138224	1.50791419	-0.251782665	0.482074438
105188	0.962110996	1.55366325	1.1390835	0.549782343	0.089527988
105197	0.263569623	0.40480721	1.69609296	0.146971592	0.736942463
105231	0.311429232	0.210144326	0.759737134	-0.107855137	0.229333979
105235	6.72420931	4.50437355	3.66740537	-2.233595073	-1.224229867
105260	0.262184739	0.070611373	0.031662814	-0.186592458	-0.117759627
105264	0.29056403	NA	0.293998361	NA	0.001723062
105275	0.044562999	0.106053181	0.081087425	0.054778754	0.01822479
105280	0.119127601	0.092646085	NA	-0.026572455	NA
105281	0.519454062	0.47226131	1.02200162	-0.048692522	0.267184127
105293	0.172026485	0.167003334	0.065922856	-0.005242017	-0.058364986
105301	0.014833684	0.038757838	0.10551662	0.025476085	0.046389275
105303	0.545820296	0.774088502	0.515790462	0.247403449	-0.01472268
105307	3.75273681	13.5349236	3.48301077	9.762141325	-0.133492461
105338	4.45244598	5.10608864	6.21483803	0.652303228	0.919590995
105340	0.121921375	0.100354388	NA	-0.02134781	NA
105341	5.81545877	3.04772878	4.34358072	-2.667317622	-0.765816891
105348	0.636191428	0.546979368	0.304740161	-0.086661449	-0.168142466
105367	0.022533154	0.092720628	0.074856274	0.074740452	0.0243763
105379	0.00795467	NA	0	NA	-0.004150633
105384	0.015304028	0.158402339	0.250648618	0.13646647	0.120223233
105388	0.336177915	0.483832538	0.704568744	0.142674209	0.179645862
105412	0.545799792	0.126584262	0.126041338	-0.537257798	-0.234788324
105449	0.260576248	0.134638876	0.210890934	-0.123985512	-0.022942555
105451	0.112386577	0.129023165	0.609546006	0.017262823	0.273063882
105478	0.15127638	NA	0.605063856	NA	0.244462943
105494	0.003882701	0	0.000905662	-0.004017441	-0.001585078
105496	0.369321883	0.401394874	0.298189521	0.034153528	-0.035786633
105498	2.02996564	0.129666656	NA	-1.522114482	NA
105503	4.03686905	1.55559504	1.94376111	-2.442817607	-1.030333794
105513	0.210270748	0.159942865	0.261612713	-0.054872416	0.027336228
105514	2.68186212	2.96246862	NA	0.228775723	NA
105526	12.554987	16.6072521	15.1539574	4.789934718	1.369803663
105532	0.177718535	0.43026346	0.107539885	0.275349355	-0.03605169
105540	0.095491648	NA	NA	NA	NA
105541	0.111402266	0.069150314	0.091596432	-0.042513844	-0.009815578
105546	0.40860343	0.307484716	0.251773685	-0.093978652	-0.081714785
105547	0.028159767	0.058885396	0.015878089	0.029073927	-0.005340337
105550	1.85390043	1.55784321	2.76863027	-0.329679572	0.478660565
105562	0.288410038	NA	NA	NA	NA
105565	0.016724717	0.018271335	0.048048977	0.001582359	0.015419388
105567	0.062423192	0.027004577	0.108185917	-0.036544207	0.018675794
105571	13.1522655	11.2300892	10.281682	-2.064926158	-1.399840619
105589	0.120653011	0.11733938	NA	-0.003201862	NA
105595	0.149399906	0.10744793	NA	-0.029467229	NA
105605	0.737497807	0.2128914	0.450068831	-0.481438417	-0.137592967
105611	1.29421484	0.092380345	6.44274569	-1.23653535	2.611806796
105617	0.178027198	0.123301379	0.085269667	-0.053877643	-0.046538033
105622	0.084990896	0.018472564	0.059213005	-0.070016775	-0.013223841
105625	1.36490548	2.82352924	0	1.402006127	-0.727783542
105633	0.089166418	0.039483544	0.082615517	-0.051261779	-0.003346457
105635	0.030957837	0.11223188	0.126202971	0.070012604	0.044035804
105642	0.706233263	0.91067791	NA	0.222242284	NA
105643	0.350858212	0.138437256	0.125599578	-0.201524037	-0.122434101
105653	0.025058257	0.132330969	0.186569884	0.113569154	0.083558246
105662	0.003588369	0.003865571	0.016277252	0.000285206	0.006445917
105663	0.237136826	0.167641371	0.239959717	-0.062213762	0.001398997
105672	0.336855799	0.397549927	0.831961989	0.058338238	0.257970807
105673	0.225245103	NA	0.186196521	NA	-0.020374992
105676	9.53	2.56844258	4.52613497	-7.658761589	-2.610945289
105678	0.365042418	0.27794826	0.052126057	-0.082626341	-0.156995468
105687	0.559646904	0.654210865	0	0.097845572	-0.28830893
105689	0.260648131	2.05329442	1.09535003	1.82894988	0.424616809
105702	2.2953546	0.269140959	1.40268576	-1.883141304	-0.483033028
105705	0.396626562	NA	NA	NA	NA
105708	0.272585899	0.457070261	0.229990482	0.165154199	-0.020152819
105732	1.43341148	0.954744518	0.166570932	-0.509717516	-0.65819845
105745	0.15804866	0.30492124	0.265570402	0.148191187	0.0540941
105758	9.69765186	6.18714237	10.980608	-3.383149317	0.603088456
105767	0.100128755	NA	NA	NA	NA
105782	12.9068851	15.4273338	16.5342426	2.858987229	1.91182154
105788	3.83443928	6.05052137	6.44142485	1.577824529	1.103362085
105805	1.80417871	2.81120062	2.96544671	1.033187507	0.60078348
105830	0.003372425	0	0	-0.002070216	-0.001237968
105868	1.52224231	2.08873177	3.11956954	0.599739928	0.810310793
105878	0.440663934	0.402352214	0.580959439	-0.037315615	0.069623551
105879	0.196558282	0.084955603	0.169276759	-0.105877607	-0.012362998
105883	1.45372617	1.32272542	1.20591223	-0.134028078	-0.125713947
105886	0.021271028	0.043706223	NA	0.023412728	NA
105890	0.032166585	0.534100771	1.73093951	0.582004639	0.888935259
105905	0.572678924	0.545623183	0.341212749	-0.030036807	-0.120775743
105929	1.14800501	0.196176633	0.255050033	-0.898334147	-0.453618644
105936	0.475652635	0.605491459	0.55218792	0.09818557	0.031480307
105940	0.178557903	0.023430802	0.081743814	-0.165190011	-0.049664812
105947	0.43529138	0	1.59078074	-0.462180746	0.601200126
105948	0.050319653	0.090940207	0.199834079	0.037752309	0.072523432
105949	5.33538914	10.2249308	10.3814745	4.906332668	2.556286654
105970	0.904483914	0.746751189	1.09129512	-0.15528808	0.097475419
105974	6.62422609	4.57806587	NA	-1.503742496	NA
105980	0.284856647	0.35113135	0.240110353	0.044253812	-0.018509155
105986	0.155992091	0.179381102	0.304202467	0.022189185	0.078912303
105995	0.196603134	0.249373123	0.295837075	0.057024374	0.049719063
106010	3.1253252	1.80254436	3.49222755	-1.533795879	0.162241021
106015	0.060130652	0.116232812	NA	0.059052778	NA
106018	0.060510188	NA	0.015576906	NA	-0.016936926
106053	1.89370823	1.9441911	2.99909139	0.039315284	0.52433922
106055	0.086318284	0.035937209	0.010271979	-0.051982168	-0.039965342
106068	0.158783585	0.041543074	0.207895339	-0.117643123	0.026110725
106092	1.77161407	0.345388234	0.245824412	-1.427202703	-0.779433109
106094	0.420688897	1.32578588	1.23358548	0.895898843	0.400148891
106111	1.78211558	1.84798431	1.61281526	0.071602838	-0.08746385
106113	0.016066643	0.027407393	0.042601444	0.013625687	0.013186172
106114	0.766641796	0.569546521	NA	-0.189444866	NA
106120	0.786819696	0.343021661	3.49050069	-0.464461984	1.362095839
106133	0.318254173	0.315121442	0.860361874	-0.003084178	0.2397153
106150	0.78059268	NA	NA	NA	NA
106161	0.112181902	0.488727152	0.113490283	0.325137477	0.00061189
106167	0.581755161	0.551406622	0.397640944	-0.023634976	-0.082109545
106183	1.11285639	0.700951934	3.6062777	-0.415602493	1.268415228
106193	0.80993706	2.21470737	0.657781124	1.465978159	-0.077836072
106197	1.87712562	3.233459	3.68276978	1.069980058	0.887633283
106209	0.012977121	0.008469067	0.019524131	-0.003986844	0.003023129
106213	1.42871499	1.36809874	1.60965431	-0.06082441	0.091661701
106221	0.597986698	0.586406767	1.10519147	-0.011781531	0.253428923
106229	0.113513954	0.133895248	0.191832229	0.01933576	0.039675104
106254	0.550353706	0.357947171	0.553059578	-0.195212464	0.001333765
106273	0.559792459	0.423430353	0.862297535	-0.09541429	0.120359454
106280	0.105673306	0.046730515	NA	-0.040543982	NA
106291	6.60075665	0.080516122	1.94987118	-6.560655242	-2.346320329
106299	0.012919935	0.053685203	0.116134576	0.033994325	0.045366002
106302	0.079640187	0.191712797	0.171691269	0.105230131	0.043049498
106318	0.182567075	0.188868031	NA	0.005962239	NA
106333	0	0.029202581	NA	0.028519366	NA
106341	1.00795913	1.13265014	1.87251878	0.108955482	0.388413791
106345	1.58494389	0.681256533	2.81465578	-0.956729876	0.640730767
106360	0.238488436	0.263507694	0.164063424	0.025313806	-0.0360527
106364	1.9612906	NA	NA	NA	NA
106374	0.168906316	0.237391278	0.044741064	0.066704353	-0.061202913
106376	0.150390029	0.154286414	0.478912383	0.003630496	0.163033682
106397	2.50679469	3.07266235	2.86095619	0.609684846	0.184007806
106405	0.342917383	0.285474688	0.128175333	-0.068119949	-0.115685153
106410	0.356377214	0.396367073	0.321225196	0.040913994	-0.016983167
106418	0.086515531	0.481694371	0.140054986	0.420813619	0.028218306
106421	0.350023925	0.03748855	0.452621877	-0.288996318	0.049634307
106426	0.896082222	2.1609745	1.73150027	1.279783669	0.438414428
106427	0.072117418	0.067083679	0.209842592	-0.004451751	0.0635956
106432	1.28133237	NA	NA	NA	NA
106445	2.59027195	2.3104012	3.50863886	-0.324516798	0.494739696
106456	0.641721189	0.933365762	0.258290172	0.299222417	-0.226982462
106460	0.131138012	0.527166963	0.37462768	0.322878514	0.12704943
106464	0.316946805	0.267147124	0.242768154	-0.05666459	-0.037999653
106469	0.109520018	NA	NA	NA	NA
106473	0.017356919	0.053973261	0.170221508	0.034030837	0.067513653
106484	0.256011695	0.929847181	0.121743962	0.615296028	-0.068781612
106490	0.619449615	0.869783282	1.5909977	0.253280809	0.490135274
106500	0.71912545	4.24565029	0.940943301	3.628347036	0.110530655
106510	1.07004762	2.36825109	1.89503896	1.33193488	0.429242289
106513	0.207640618	0.767044842	0.847259462	0.558257904	0.323574491
106522	0.021016358	0.017779045	0.139046773	-0.007038265	0.094748591
106528	2.35946918	2.09149384	4.7858696	-0.29130355	1.253525818
106554	1.50658	2.30351901	1.09169984	0.834045769	-0.223502918
106555	0.045687024	NA	NA	NA	NA
106558	0.00355791	0.059946243	0.011514805	0.051106299	0.00291208
106566	0.009936468	0.027336668	0.05889735	0.016768926	0.023907703
106585	0.026100919	0.046369545	0.021630293	0.019636912	-0.00230635
106591	4.1427331	NA	NA	NA	NA
106593	0.105184779	0.287641734	NA	0.15111656	NA
106604	0.639169157	12.2807293	0.07550396	11.71371857	-0.28713907
106623	1.43317711	0.634014368	0.864902854	-0.887216388	-0.296517389
106627	20.0949116	2.31912804	11.074048	-18.08525054	-4.563532451
106634	0.005661895	0.028765392	0.018733375	0.021149254	0.006772139
106639	4.05814743	2.43683481	NA	-1.626880314	NA
106642	0.221292332	0.060640615	0.382183045	-0.162994555	0.078563279
106647	0.335031748	0.756032348	0.514159799	0.439344198	0.093200172
106684	0.027538301	0.092301883	0.177035809	0.076553069	0.079830358
106687	0.592227221	1.21664941	5.26687145	0.662994781	2.378013655
106690	0.213189974	0.830835342	0.362999648	0.608072697	0.076635831
106692	0.182498574	0.143249944	0.127682909	-0.033651554	-0.02444618
106697	0.060542982	0.044252839	0.007798987	-0.01465511	-0.02649896
106707	1.00528312	0.842932999	0.772398949	-0.146415757	-0.108634666
106708	1.64918506	0.767933309	0.46279338	-0.80670978	-0.587167427
106729	3.9247632	3.56413627	2.6912291	-0.40036166	-0.649205086
106730	0.310135961	0.196825743	0.113121226	-0.105042023	-0.099529228
106740	0.091717228	NA	0.263440907	NA	0.078402592
106752	1.15672517	6.61113214	7.55878353	4.185340642	2.800421337
106753	12.8575583	NA	NA	NA	NA
106759	0.133353174	0.07545004	0.092212707	-0.062020879	-0.021466508
106763	1.14031231	0.607749641	1.12336898	-0.520102981	-0.008840788
106774	2.10972166	1.03074694	1.67499185	-0.866143992	-0.213996042
106789	0.318714976	0.660485566	0.513954341	0.336473606	0.098905934
106794	0.106316045	NA	NA	NA	NA
106797	25.5620747	23.5331497	22.1240101	-2.135633591	-1.766178755
106802	0.345072776	0.361537009	0.385147095	0.015619639	0.019009279
106808	0.070116699	0.008355566	0.025422514	-0.043548753	-0.021395218
106841	0.131286606	0.159917399	0.184936076	0.029048325	0.02687993
106848	0.033742372	0.057209596	0.014488034	0.026785636	-0.010032307
106853	3.1581378	1.94331574	NA	-1.399727941	NA
106863	0.048457988	0.114067934	0.230034441	0.073963064	0.088309986
106869	0.053554293	0.0250481	0.073101379	-0.023240819	0.009026009
106880	0.153588742	0.334335476	0.332719535	0.18136743	0.091124683
106922	0.16811803	0.147066027	0.2250278	-0.024410299	0.030840198
106944	2.43562412	2.22201419	2.84099483	-0.22291722	0.215833312
106945	0.466677547	1.38931203	0.93976301	0.908334892	0.204007633
106953	1.07784343	1.01374364	1.39316094	-0.064319913	0.158854787
106976	0	0	0	0	0
106982	0.585818768	1.07996953	1.06770277	0.348433525	0.20953349
106984	0.313678592	0.011625606	0	-0.302259872	-0.14557955
106990	11.961174	8.92282772	13.1868992	-3.216683996	0.631447291
107002	15.730093	15.036479	NA	-0.666690825	NA
107004	1.25069594	2.18645644	2.8772099	0.684942931	0.672040977
107024	1.33678746	0.411059976	0.379909337	-0.957852588	-0.488810817
107030	0.576946437	NA	0.286255211	NA	-0.154774009
107049	0.001727649	0	0.001608918	-0.001630552	-4.87E-05
107052	18.1883526	NA	NA	NA	NA
107053	0.112058669	0.104609609	0.145052239	-0.007012292	0.015940346
107055	0.500825584	1.53376555	2.30174375	1.10639684	0.888899135
107056	4.02173233	2.69432402	3.18169427	-1.292895694	-0.462084189
107058	1.47913218	0.99605161	NA	-0.511435299	NA
107059	0.407132328	NA	NA	NA	NA
107061	4.56458282	6.37686586	4.52122545	1.760469097	-0.021964326
107069	2.60919499	2.45221567	2.68322635	-0.151684383	0.039018693
107074	0.110763714	0.211471617	NA	0.103615666	NA
107083	1.47414315	2.11640787	2.18807268	0.66833957	0.364703162
107111	0.118887752	0.151266873	0.202044114	0.035514937	0.041893602
107151	8.52418804	8.4979496	NA	-0.027940496	NA
107155	0.743855417	0.503432512	NA	-0.224016495	NA
107164	0.282601893	0.514299929	0.354223013	0.20844263	0.038301046
107172	0.047231536	0.099393345	0.087229617	0.056702681	0.022202582
107177	0.074515253	0.209823191	0.325305551	0.14621664	0.131422032
107182	0.398494869	1.10633278	0.377426296	0.696867377	-0.011104324
107201	0.165134355	0.160448134	0.12596041	-0.004445824	-0.021010695
107203	1.43725646	0.48386538	0.149460271	-0.956665088	-0.658778092
107209	0.231345639	0.32334727	NA	0.090090069	NA
107211	4.93139935	7.33964396	6.43233681	2.498895863	0.760357014
107215	0.00826863	0	0.023084698	-0.005431865	0.006722446
107223	0.172482297	0.275628686	0.531004667	0.107640625	0.176482878
107243	0.136362389	0.417193621	0.031834681	0.299048418	-0.049326544
107251	0.100047208	0.070933484	0.022365183	-0.028356767	-0.03876142
107258	0.621397018	0.217540532	0.752121091	-0.397597255	0.066223256
107288	1.97300935	3.58407402	7.95480728	1.581831642	2.779709534
107291	2.97898173	2.05259585	7.84278297	-0.863169497	2.563496974
107312	1.41103947	1.05454564	0.947797418	-0.432589274	-0.221175372
107317	0.424738526	0.158559218	0.222417593	-0.283446042	-0.101507858
107318	0.029240372	0.286833316	0.036212068	0.2711407	0.003386186
107320	8.48491955	4.98398018	12.1151648	-3.096169746	1.649187907
107324	0.008012643	0.009439788	0.006133483	0.001283903	-0.000772932
107328	0.189650014	NA	NA	NA	NA
107334	0.58755815	1.23173511	2.56765723	0.696111345	1.021512979
107335	0.106912263	0.049860317	0.628295779	-0.059368157	0.276393801
107353	1.14329469	1.06128335	3.06982946	-0.083439114	0.973259785
107362	4.64121199	2.3398931	5.33013821	-2.38794524	0.36680802
107371	0.153062806	0.240295678	0.237219483	0.090260075	0.039867998
107372	9.21076393	14.0488529	18.6146107	4.854703287	4.763876606
107390	15.658061	NA	NA	NA	NA
107405	0.295028925	0.216526344	0.526951551	-0.078772164	0.123303842
107411	0.047747944	0.029451648	0.075325951	-0.019093492	0.014107657
107422	0.151012674	0.075434238	0.289339542	-0.073222875	0.070074741
107423	0.391839862	NA	NA	NA	NA
107440	1.72682011	10.3237238	1.1131829	9.345294859	-0.313908951
107481	0.29168272	0.898415744	0.274059594	0.566775542	-0.008370412
107482	0.197969481	0.141805083	0.344183564	-0.05154283	0.074901394
107510	0.015628897	0.000396272	0.097604655	-0.016033764	0.043143582
107513	0.215875581	NA	NA	NA	NA
107516	0.277894288	0.771236241	NA	0.501930775	NA
107520	1.12937117	1.03365767	0.869085848	-0.096042186	-0.130410444
107521	0.060217634	NA	NA	NA	NA
107523	0.254378587	0.26150012	NA	0.0079062	NA
107529	0.279978067	3.09515238	1.31193006	2.764092521	0.508664596
107544	2.89298606	1.23091769	0.992984414	-1.796066486	-0.951955557
107554	0.083073176	0.153919175	NA	0.068275729	NA
107561	5.10749435	NA	NA	NA	NA
107571	33.8882446	35.3226204	29.0746365	1.41979881	-2.486803902
107572	0.45986855	8.75955486	13.1366272	7.08285146	5.558446695
107573	3.30589771	3.97462463	5.15989017	0.676599744	0.90652041
107579	0.1829402	0.479836702	0.575722873	0.309832707	0.200929792
107585	0.494126618	0.203284755	0.379134923	-0.277362899	-0.05519148
107595	0.994896591	0.264457136	0.854687274	-0.907459221	-0.071724724
107636	0.231993854	0.328232855	NA	0.098739593	NA
107646	1.0771265	0.234507829	0.575561881	-0.973944524	-0.283585878
107648	0.323323786	0.307973564	0.280799448	-0.014016671	-0.02264142
107674	0.407167226	0.07204432	0.083302118	-0.34972469	-0.165674693
107681	0.144776329	0.16359356	0.102452487	0.020096473	-0.018806306
107690	0	0.011927366	0.003913826	0.011742508	0.001982698
107706	0.339271337	2.50900912	2.8998034	1.923535741	1.202100689
107730	0.051338419	0.150729761	0.191064373	0.09732624	0.07198153
107738	0.1727532	0.750498831	0.469863147	0.618831647	0.1570469
107754	4.67765093	5.71761656	5.59380388	1.082186457	0.478719406
107756	0.03399127	0.218035966	0.104030408	0.192063786	0.035828845
107759	0.185321674	0.059442464	0.058956794	-0.124263193	-0.06383786
107766	17.7837524	21.3806267	24.9513073	3.819064936	3.671738327
107779	0.746852636	NA	NA	NA	NA
107782	0.061522119	0.422738135	0.61264509	0.384647667	0.281535196
107800	3.38339448	4.82405424	5.99968767	1.359692448	1.275835898
107813	0.426687807	0.562889159	0.581632018	0.154976772	0.083471052
107819	1.31287777	1.73515761	2.26627779	0.41020668	0.453423642
107826	8.98510742	1.65793991	11.9109526	-7.646422666	1.494636296
107834	2.24145985	1.52146661	3.78596473	-0.782671223	0.811698428
107845	0.129839137	0.066963144	0.365458161	-0.071767051	0.115671839
107858	24.357338	22.1320381	25.5961895	-2.283120192	0.648267207
107861	0.00658226	0.012181075	0.019589748	0.003651727	0.005302439
107874	0.073742919	0.114357069	0.111772507	0.048163371	0.02088768
107876	0.038446628	NA	NA	NA	NA
107877	3.27602959	7.34444475	NA	4.197708015	NA
107884	4.97003269	5.87453365	6.42978144	0.938548226	0.767155728
107888	0.178690732	0.361923724	0.274600506	0.181370868	0.051516243
107899	0.133889288	0.51110059	0.141266555	0.429210056	0.003922193
107904	0.517542243	0.158613354	0.259680837	-0.334435655	-0.130629513
107905	2.53964996	1.86085677	2.84643745	-0.562197761	0.158492406
107910	0.23249197	0.426927358	0.133534774	0.194036955	-0.048580801
107911	0.628682673	1.12273622	0.085302033	0.427613882	-0.262179364
107926	0.193166509	0.566949844	0.588363886	0.348276437	0.196388901
107929	0.043627422	1.36388135	0.20692271	1.31754849	0.081591797
107931	0.597448111	1.19790804	0.818387747	0.482017558	0.114791184
107933	0.023074631	0.026405491	0.034501132	0.00301885	0.004181893
107934	0.011012007	0.032331508	0.02269469	0.019227031	0.005541688
107942	1.52250648	0.8712942	1.13876319	-0.69548329	-0.202546585
107946	7.5962615	NA	NA	NA	NA
107949	2.96735883	12.1443481	2.57397389	9.233871435	-0.197639408
107950	0.205843911	0.151946038	0.688920915	-0.053205941	0.254976699
107959	1.64815342	0.841393292	1.7880373	-0.895650872	0.075025826
107968	1.36201811	1.61006868	0.411819875	0.294157372	-0.515690795
107972	0.362848371	NA	NA	NA	NA
107975	0.142138898	NA	0.700630546	NA	0.288936366
107988	0.004879339	0.045276899	0	0.039138485	-0.002524332
108009	0.017916985	0.025412191	0.022273513	0.007935142	0.002250667
108017	0.083039351	0.059852667	NA	-0.024690776	NA
108020	0.273735791	0.368218154	0.412342101	0.10240262	0.073584237
108022	0.316835821	0.603396714	1.19513762	0.305149756	0.382815909
108024	0.128397778	NA	NA	NA	NA
108027	0.611559927	5.99202871	1.36384487	5.679815673	0.383759882
108039	0.100740485	0.09150064	0.182872102	-0.009479925	0.039680652
108041	9.59443474	8.57387257	10.5850706	-0.891771131	0.482439664
108045	4.71962357	3.37155056	3.31499338	-1.398817236	-0.739252416
108059	23.9547997	NA	NA	NA	NA
108064	1.45550489	3.68198228	3.21334696	2.064012352	0.922488241
108068	1.45587718	NA	0.882547975	NA	-0.188147792
108070	0.045215324	0.034962848	0.034132592	-0.009223441	-0.004900687
108107	0.519727886	0.29473874	0.380169243	-0.232139225	-0.071996885
108121	0.093104713	0.074657306	0.128560722	-0.020417925	0.01904457
108133	0.297763854	0.40394637	0.350324452	0.085425471	0.018266183
108134	0.67604363	0.380249947	1.09512961	-0.302629251	0.222487143
108140	0.104421571	0.130973354	NA	0.026864373	NA
108146	0.091736995	0.109220259	0.156347096	0.018402773	0.031633833
108155	0.011528014	0.006393903	0.004109787	-0.004486206	-0.003300253
108163	0.031255208	0.075211786	0.025777012	0.046268415	-0.002826146
108178	0.03545196	0.226611525	0.165049076	0.249360825	0.085597372
108190	10.2833595	12.2235146	10.5203505	1.807759312	0.118902421
108199	0.40604952	0.537884772	0.514070094	0.136797801	0.053101635
108205	0.081507213	0.076765224	0.105930574	-0.003389455	0.012170031
108213	0.102338307	0.090646401	0.131755874	-0.010702929	0.015197689
108219	0.396273643	2.16808152	0.350537926	1.707527248	-0.023830201
108238	0.176750675	0.054055922	0.650406361	-0.116703798	0.237315143
108244	0.094069533	0.070994549	0.049193379	-0.021070345	-0.02016115
108246	1.36342561	1.3368355	1.82960284	-0.020707969	0.155926038
108247	0.031361159	0.21652174	0.072156444	0.191044921	0.020245214
108248	0.099869415	1.28245294	0.673759878	1.297113011	0.297324102
108252	0.410043657	1.08753538	2.79369831	0.721439801	1.254509888
108263	0.300877303	0.513326645	0.403142542	0.240984851	0.054449531
108270	0.04425513	0.124086417	0.072367139	0.087039933	0.01473158
108271	0.14114067	0.072222434	0.096883759	-0.07275256	-0.023529602
108277	1.64126515	5.06711245	4.06303835	3.534719566	1.230254049
108281	0.722330987	1.56566477	1.91368747	0.795937117	0.574825569
108282	0.310460716	0.667051971	0.910811424	0.305023316	0.298744
108293	0.10145402	0.069839992	0.05421279	-0.040802204	-0.02622319
108305	0.085153066	NA	0.154022962	NA	0.036298311
108306	0.226449743	0.224448815	0.240539342	-0.001991387	0.006798185
108318	0.002316936	NA	0.002693969	NA	0.00015543
108323	0.058904544	0.598634422	0.038168941	0.4903889	-0.009887309
108331	1.01245165	17.5067806	1.34748268	13.69216738	0.118346309
108362	0.262766302	0.220788971	0.20491007	-0.044962522	-0.029974452
108376	0.046122134	0.027932799	0.424650937	-0.018251798	0.191227725
108377	0.109195888	0.101096004	0.165734693	-0.012919138	0.036876426
108384	9.26060772	7.58058119	5.06534815	-1.753227686	-2.233700522
108385	0.022829939	0.027009495	0.019806132	0.005319104	-0.00166082
108391	0.057869773	0.173847646	0.234169304	0.131555646	0.094835646
108395	0.247182354	0.507405818	0.356786847	0.230137095	0.055601446
108397	3.58933258	5.39028549	3.32166886	1.906661016	-0.131935457
108400	0.072842494	0.110583693	0.442236871	0.034205888	0.191377725
108401	0.388254255	0.36361137	0.608688235	-0.026788136	0.113880497
108412	1.2747829	2.11662769	1.1340487	0.82879733	-0.069276505
108417	3.30261827	2.58998823	4.75035954	-0.70923194	0.722387294
108420	2.4281857	2.11139345	NA	-0.311882397	NA
108427	0.128596738	0.223227471	0.265746713	0.088173151	0.064223113
108454	0.035514303	NA	NA	NA	NA
108455	8.37173843	14.4131832	11.8744802	5.530420306	1.791843742
108461	0.006534777	0.005624409	0.009727455	-0.000898681	0.001506622
108471	0.330049634	0.666628718	0.94676882	0.331362562	0.30941852
108474	0.162222058	0.127271816	0.32694757	-0.033243687	0.079479516
108482	3.20968914	2.00638771	3.15216756	-1.304171654	-0.02942543
108485	0	0.004781816	NA	0.005092007	NA
108490	0.163305417	0.14382498	0.179348692	-0.021113441	0.008443525
108520	1.61922586	8.53896904	2.91775203	6.96263415	0.652388836
108525	1.13644421	0.716412604	0.144012406	-0.490148703	-0.494523488
108542	0.407571048	1.06852615	33.2482758	0.631973432	16.63670931
108562	0.244541079	4.49205971	NA	2.712248566	NA
108570	1.35225666	0.273244381	0.209783822	-1.142345608	-0.593582083
108580	0.29770267	1.33744884	1.1101197	0.847694841	0.381898739
108585	2.02724242	0.986849725	2.77861357	-1.241841281	0.388722822
108591	11.4689779	8.0780983	11.187026	-3.30271673	-0.132881202
108600	0.391777754	1.12232327	0.400981784	0.80371009	0.004701779
108608	0.025582591	0.003936014	0.02839537	-0.021720913	0.001411219
108611	1.80429113	NA	NA	NA	NA
108614	0.654832661	1.52999914	1.36311853	0.873373105	0.37223225
108651	2.82328105	4.82330036	3.53446245	2.017975284	0.295180689
108661	3.21893835	49.0396881	0.078575298	41.42581398	-1.62237285
108665	0.075057469	0.161955923	0.202443659	0.100441963	0.062621542
108666	5.19311571	3.3152523	9.22560215	-1.884312117	2.023167132
108667	0.958150923	0.404597223	0.323952258	-0.500459131	-0.342158142
108676	0.040660996	0.814436376	0.259105235	0.720973106	0.109446856
108681	2.9212811	6.83133602	15.2607279	4.000413332	6.356816564
108691	9.32960224	5.26492167	8.22484589	-4.182041065	-0.554275078
108693	13.8699932	11.6948824	16.4288502	-2.096198469	1.352565151
108701	0.142126262	0.101073712	0.172355577	-0.03884571	0.014624182
108730	1.48558009	1.08365977	0.393008083	-0.438213125	-0.580876165
108741	3.25347471	NA	NA	NA	NA
108747	0.050994389	0.112099811	0.165423349	0.073659259	0.055875906
108749	0.068178557	0.046536323	0.178081244	-0.024549149	0.059119229
108754	8.2916441	NA	NA	NA	NA
108766	12.6807299	NA	NA	NA	NA
108767	2.37702823	2.87813592	3.32500482	0.466912204	0.462280974
108768	0.031375807	0.092128247	0.093288891	0.055613606	0.034524815
108771	0.122448839	0.186637983	0.087317482	0.074665875	-0.018925853
108778	0.363534719	0.145821348	0.389773101	-0.214339107	0.013164243
108782	0.369142085	0.540901482	0.741610348	0.128555573	0.176222841
108802	0.064805426	0.091827661	0.094231315	0.026820303	0.015074062
108808	0.509414554	NA	1.75378454	NA	0.579727216
108814	7.18025064	5.09797144	10.6362066	-2.166816176	1.898177315
108825	1.21086586	1.22676432	1.31294763	0.018915024	0.051785231
108834	5.8728981	8.64246368	8.76129246	2.385810915	1.320383029
108852	0.059626594	0.122356474	0.113498427	0.063821974	0.026954366
108865	0.932385385	0.7500723	1.73318803	-0.194707176	0.399035697
108866	0.586763322	0.268644691	0.060158581	-0.331979514	-0.262762816
108869	0.109680541	0.272708297	0.282043606	0.170131108	0.086596437
108889	0.379537761	0.393319309	0.425923139	0.014892634	0.02298814
108925	0.39236927	NA	0.05611543	NA	-0.117753322
108931	0.218095392	0.129824221	0.031790391	-0.086903087	-0.095305184
108937	0.22425817	0.574087858	0.648618877	0.338926508	0.207216241
108939	0.420530319	0.297260672	0.634927094	-0.13164982	0.11316246
108945	1.84213436	5.38167095	5.1894598	3.714987757	1.792684189
108953	0.874516189	0.996795833	0.40485701	0.125105434	-0.250062704
108971	0.775977373	0.544169426	0.782713175	-0.246845051	0.003550147
108973	0.104434088	0.133851603	0.269622892	0.045145997	0.103847178
108974	0.549454093	0.800223529	0.45640713	0.251630595	-0.049040986
109000	1.8250041	1.74858642	2.25059605	-0.077748071	0.203199294
109020	0.027005706	0.033140425	0.029375963	0.006958715	0.001224521
109023	0.107944608	1.35279942	0.716712415	1.273622465	0.320854894
109049	3.71100998	3.68398237	3.32136989	-0.033577669	-0.218611433
109055	14.6145	18.6875496	32.513237	4.324655135	9.233776397
109059	0.137874156	0.199998155	NA	0.053390096	NA
109069	2.12	NA	0.082091726	NA	-1.063351424
109088	3.44006133	4.3203783	5.99771881	0.948483107	1.346087024
109090	0.015216716	0.052489188	0.378242493	0.041379241	0.195280066
109094	0.753034711	1.54170251	1.51437569	0.784907121	0.381453762
109098	0.729996622	1.10166597	NA	0.371923916	NA
109108	0.189481899	0.043307971	0.069533601	-0.147894812	-0.060180104
109112	0.016958306	0.021667564	0.036852416	0.004712484	0.009714336
109118	18.9615555	19.4473724	20.4805584	0.526541907	0.777052954
109119	0.346899182	0.139085725	0.14142184	-0.178178087	-0.087675934
109127	1.19428253	1.55748761	2.12379289	0.379030444	0.450270105
109128	0.384709209	0.910597742	0.074045271	0.980004014	-0.190705888
109133	5.26262951	12.49298	3.81245995	10.39718707	-0.926004251
109134	0.679083943	0.187235832	0.373439491	-0.469053584	-0.144047272
109151	0.114623129	0.061775822	0.136171877	-0.048135858	0.010781754
109153	0.082296684	0.303824723	0.446302116	0.210163938	0.183130832
109184	0.136116222	0.31102097	0.343936324	0.140404306	0.073767048
109198	6.43375158	6.9590826	7.20875978	0.46572125	0.408472937
109211	0.260880172	0.19943817	0.236815572	-0.058441904	-0.011703855
109215	0.166608199	0.126150876	0.163997695	-0.043979277	-0.00122872
109225	0.066718102	NA	NA	NA	NA
109231	0.132568777	0.297086746	0.483448118	0.171686252	0.191567533
109246	0.20014818	0.135977164	0.075551271	-0.060564505	-0.049145811
109256	0	0.000869183	0.002527233	0.000858025	0.001294631
109270	0.227164865	0.237986475	0.350292772	0.01062525	0.059883446
109279	0.027587462	0.292648435	0.954863429	0.232724809	0.48314914
109287	0.091097765	0.115738675	0.065959603	0.022167715	-0.012612244
109300	0.052611671	0.031080538	NA	-0.021140447	NA
109301	0.488622248	1.06336248	NA	0.527446909	NA
109304	0.034496412	0.052427836	0.017203247	0.015374302	-0.00792513
109308	1.48193598	1.87276745	1.54838383	0.39986329	0.032708999
109324	0.778299868	NA	NA	NA	NA
109333	0.158617929	0.063419297	0.139759973	-0.098782103	-0.009714906
109341	0.698648751	3.97239542	NA	3.426177567	NA
109355	4.61944151	4.64712429	12.7818718	0.030826632	4.352303158
109364	32.8977203	NA	NA	NA	NA
109368	3.79039073	3.75391865	3.67142391	-0.035906812	-0.061898335
109372	0.232597098	0.151236817	0.120480135	-0.074478302	-0.051902054
109386	0.003850033	0.004163061	0.021883551	0.000350716	0.009316467
109390	7.45551682	9.34749222	NA	1.45177314	NA
109404	0.015878292	0.045081537	0.034716535	0.033228926	0.010044771
109414	3.09466934	5.26635742	3.78430557	2.197255045	0.331433728
109417	1.2897774	1.65438938	1.60747743	0.380498645	0.165771337
109420	0.024790535	0.072114214	NA	0.045012952	NA
109423	0.17664443	0.15279083	0.065993592	-0.029335109	-0.061328101
109433	0.320167392	0.70546937	1.08597612	0.417601031	0.395631737
109437	0.108821943	0.037455898	0.078992404	-0.075774558	-0.015259439
109442	0.101267532	0.054993682	0.042312436	-0.046305544	-0.029824583
109462	23.7778702	37.3629189	26.1815929	14.46629457	1.241810065
109468	0.493568659	0.408901006	0.411777765	-0.090159942	-0.041035885
109470	0.668432951	0.273858428	2.07817626	-0.383293469	0.708265122
109471	0.042207237	0.022901852	0.060379762	-0.019371681	0.007827258
109476	10.6934166	9.69393635	17.3381195	-0.997432135	3.324627033
109482	0.009292925	0.112796709	0.106223553	0.102175019	0.048498509
109495	2.6625011	0.311695784	2.68804407	-2.496022214	0.011322293
109499	0.131553441	0.277021706	NA	0.156732401	NA
109503	0.007081178	26.8768673	0.044385683	28.04054109	0.019083292
109504	0	0.007301765	0.044102464	0.008180889	0.022656013
109508	41.2066498	51.6578865	47.9863472	10.96929369	3.057141328
109511	0.256709188	0.213909239	0.46537599	-0.050755459	0.108879356
109518	0.727364838	0.252887249	0.5376876	-0.485442407	-0.094903577
109527	0.068616189	0.07575585	0.189048976	0.006991317	0.063383394
109533	0.408627987	0.333740413	0.885358214	-0.072361604	0.236905735
109541	15.8921041	13.3852062	22.8810711	-2.260850514	3.315221035
109544	0.134004861	0.471683025	0.34497261	0.411123165	0.105846113
109556	0.480364025	0.151473477	0.076273367	-0.301070859	-0.198913899
109561	0.207078412	0.931617916	0.475833476	0.725035764	0.119710716
109575	6.30146122	8.76288509	10.3042059	2.554076899	1.644547238
109589	0.339352727	0.082300887	NA	-0.286244465	NA
109607	0.179181382	NA	0.260725141	NA	0.042792899
109609	0.392022699	0.494878322	NA	0.10920935	NA
109614	0.265709728	0.156069815	0.080530025	-0.107940642	-0.095397583
109616	0.486208409	NA	NA	NA	NA
109624	3.3645978	7.45104122	7.59748363	4.620970462	2.25702416
109630	0.05408036	0.034113098	0.017481959	-0.018278302	-0.018722081
109635	1.29112244	3.71347022	3.49191904	2.298084485	1.087741486
109642	5.60250378	2.04859686	3.79657507	-3.677236551	-0.947723364
109647	19.0936546	14.5116329	10.6576252	-4.687908756	-4.401799626
109648	0.002580995	0.005680904	0.006028606	0.00328186	0.001840994
109653	0.509862959	NA	NA	NA	NA
109723	0.852770627	0.935285985	1.34650838	0.079312459	0.256891331
109724	15.7032585	6.15516996	15.1445246	-10.34848469	-0.276527855
109725	0.662862897	1.62391889	NA	0.907043156	NA
109740	22.3420296	NA	NA	NA	NA
109753	0.891374111	0.527390838	0.338558018	-0.365233216	-0.28845154
109766	0.00714844	0.03410513	0.048240654	0.027274047	0.02039257
109768	0.119122386	0.306204051	NA	0.21220987	NA
109778	0.990083218	NA	4.1106081	NA	1.548602871
109788	0.278704226	NA	NA	NA	NA
109804	0.165588126	0.114224188	0.251720399	-0.052258157	0.041449029
109813	9.31676769	12.4628677	16.2471447	3.191980635	3.755667957
109814	1.03037453	1.61494339	1.09420502	0.377900489	0.028676613
109815	0.166480348	0.157076553	0.423615545	-0.009062628	0.135916976
109843	0.007827587	NA	0.03663975	NA	0.014125695
109846	2.40539861	3.23025489	2.95989728	0.803410017	0.275927301
109851	8.82971096	12.9380236	9.46942139	3.827962224	0.327246827
109852	19.2476845	NA	NA	NA	NA
109857	0.963968515	0.875202358	0.181129187	-0.093166204	-0.401589978
109866	0.741880417	0.475818664	1.26211071	-0.269194059	0.251341421
109885	1.24041152	1.23611104	1.47098863	-0.005342688	0.129367572
109899	0.154754087	0.101817049	0.198797166	-0.052541449	0.021709493
109922	0.010601238	0.097927138	0.010197262	0.078368022	-0.000193131
109957	0.420181841	0.602811813	0.356098801	0.191133517	-0.033775368
109960	6.85591364	8.85799599	13.7663345	1.919319103	3.387961368
109961	3.87529945	6.11632395	6.79377317	2.352109766	1.52718127
109962	2.05476213	9.63397121	1.25552022	7.798045399	-0.388195622
109969	1.69993448	2.11153936	1.93485892	0.376788678	0.127687726
109974	3.9213748	1.83236027	2.93810391	-1.573221767	-0.406726719
109980	14.2681847	14.0799046	18.1352749	-0.169382528	2.023574062
109988	0.529399812	1.03589916	NA	0.51246229	NA
109991	5.53486109	10.0996256	3.37514925	4.962143563	-1.029810378
109996	0.184987381	0.548318803	0.591366529	0.386900297	0.211740348
109998	0.056953557	0.031265762	0.036300235	-0.026208009	-0.010085061
110012	4.39483738	7.79361725	NA	3.44834541	NA
110020	0.199392691	1.14007258	1.61439633	0.981666656	0.74578655
110023	0.348643452	NA	NA	NA	NA
110025	36.2002945	0.155965015	52.2202301	-38.15997491	7.939323579
110026	0.021456815	0.025397303	0.031389382	0.004112181	0.004397418
110036	0.184268132	0.852425158	0.254513413	0.656033209	0.036035237
110048	9.25993443	NA	13.3292866	NA	2.144777605
110050	0.015635492	0.03850371	0.034873139	0.022883881	0.009745563
110057	1.01507831	1.06915569	NA	0.066955129	NA
110083	0.653161824	NA	0.113276228	NA	-0.234753826
110092	0.588626385	0.623585284	0.30224824	0.031450093	-0.140969835
110099	0.041154675	0.03436932	0.054270722	-0.00696166	0.006500185
110100	0.006451135	0.013926839	0.025780402	0.007204488	0.009618549
110107	2.26656199	1.96358681	NA	-0.256161307	NA
110109	20.8750973	21.8839951	28.4378891	1.02932939	3.857974448
110142	0.295300663	0.862936556	0.824948311	0.545602658	0.263202454
110162	0.056622706	0.066620424	0.341492355	0.009842767	0.158128631
110180	0.085531272	0.203327715	NA	0.115970757	NA
110183	0.023266217	0.488402069	0.180588976	0.464182705	0.07914895
110185	0.172944903	NA	0.234044999	NA	0.032110518
110189	0.154941469	0.670510352	0.471074075	0.447295806	0.164718166
110196	0.423527867	NA	NA	NA	NA
110215	1.34972608	2.12173343	2.78005004	0.74596742	0.672362711
110217	0.575000823	0.810545444	0.728458226	0.245807637	0.080071881
110218	0.175181136	0.090363696	0.694461524	-0.080257953	0.271729458
110234	0.085186981	0.078769021	0.018301381	-0.006267807	-0.033883447
110243	0.027265597	0	0.004395775	-0.024528964	-0.01019927
110247	0.001769515	NA	NA	NA	NA
110248	0.806752264	1.61566222	1.04584801	0.917560129	0.124578775
110253	2.31597137	3.31807399	NA	0.933719342	NA
110303	3.44540143	11.2639856	17.7246914	8.627606852	7.515145045
110313	0.031925689	0.027010057	0.018874273	-0.00458019	-0.005914429
110315	0.271843135	0.127375275	0.163609982	-0.153839317	-0.053785251
110316	11.8891344	10.1226263	10.0651484	-1.797262071	-0.912617653
110318	0.122953832	0.161084428	0.280466288	0.034905264	0.079793931
110334	0.047141708	0.073537089	0.082826734	0.028107618	0.018917207
110343	0.363810778	1.13161922	0.09424232	0.789977559	-0.134141525
110347	1.38724625	2.94158506	3.44224215	1.501910715	1.010211645
110356	12.045537	12.5041494	NA	0.462729777	NA
110427	0.01895153	0.030292256	0.019828163	0.011348494	0.000431523
110432	3.63416028	4.22215176	4.17955875	0.631658494	0.273635702
110437	3.86881185	5.18286705	8.7918272	1.367403595	2.525465388
110450	0.02916904	0	0.002149372	-0.034816967	-0.01497562
110453	10.6124077	9.37719631	8.88801003	-1.508899532	-0.890857495
110454	0.477775842	0.869506657	1.84227526	0.398550641	0.702938522
110456	0.013916321	0.123570479	0.102290146	0.116767292	0.045526854
110460	0.43211028	0.971421003	0.486274093	0.582790656	0.027630353
110489	0.016103594	0.016806195	0.03477956	0.000621368	0.008667594
110495	4.38018799	3.012573	6.90859509	-1.361093665	1.261612969
110497	1.35007238	3.18519807	3.16386247	1.909628656	0.930459031
110501	1.63745832	10.9063835	1.45495296	9.700501209	-0.089959626
110551	0.667196631	0.668566465	0.556339502	0.001150188	-0.051059983
110563	15.5193319	32.4078445	17.287569	16.99319346	0.767953152
110564	3.52396584	NA	NA	NA	NA
110569	3.19027233	5.55795479	5.64925528	2.318487985	1.247421559
110580	0	0.004121263	0.000993104	0.004480034	0.000521166
110593	15.1180878	18.6444263	14.5935545	3.219987843	-0.263167291
110595	0.541181624	0.15399687	0.157099098	-0.350916207	-0.19842453
110596	0.443660706	1.83471859	4.51261902	1.42320418	2.102103287
110600	1.76416874	1.41290557	1.09955692	-0.353440421	-0.333905732
110602	0.019384529	0.025868554	0.061068691	0.008251882	0.023387312
110605	0.061991286	0.226623982	0.039177816	0.167033589	-0.011321494
110608	0.597033203	1.8821888	0.766669571	1.133823869	0.086778268
110621	0.71148181	0.511327982	0.488747686	-0.205932917	-0.112057354
110628	1.28053617	1.84881878	0.309169203	0.58967393	-0.490721694
110632	8.04280853	7.8267498	14.1384125	-0.216206715	2.814689444
110636	0.013013805	0.058588825	0.021818833	0.043237081	0.004030121
110638	13.5898342	36.9302216	16.0750713	23.9468441	1.258991471
110646	2.87574935	3.64609814	4.90665436	0.788150968	0.96336111
110666	1.51966906	1.18006372	1.43981695	-0.347453363	-0.040452126
110678	0.191796452	NA	NA	NA	NA
110688	0.330832601	0.375437856	NA	0.045005717	NA
110689	3.04485416	3.09978175	3.98913074	0.043424897	0.439359262
110707	0.045299612	0.05077171	0.037350539	0.005506016	-0.004072088
110716	2.09553003	1.99507892	2.392277	-0.085924515	0.134642026
110738	0.61309135	1.34211802	1.45223391	0.756468725	0.469367259
110741	3.73037028	3.60193348	2.52688909	-0.134417023	-0.620863707
110746	1.77829504	3.83397031	NA	1.858503446	NA
110754	0.154513687	0.137026459	0.153079718	-0.018730821	-0.00070778
110758	0.109848931	0.161500588	NA	0.056315725	NA
110767	3.84060144	5.54787827	6.67403603	1.855901375	1.508618052
110772	21.4005985	20.559845	16.3509827	-0.882428781	-2.550998853
110783	0.077191725	0.005615878	0	-0.066862092	-0.036903505
110790	0.003056729	0.019231575	0.020462915	0.014304752	0.008109196
110797	11.2092228	6.11986303	13.0508242	-3.963515258	0.969228979
110804	0.048940096	0.038324755	0.056154318	-0.011403686	0.00378048
110805	0.345521122	NA	NA	NA	NA
110817	0.961838841	1.03385329	NA	0.075152221	NA
110820	0.730132461	0.020113582	0.057570543	-0.50750371	-0.307836141
110821	2.5207026	0.447936445	1.36275983	-2.163079537	-0.599912903
110828	8.82214737	4.16927481	NA	-4.773768827	NA
110830	0.250689298	0.075084373	0.128289938	-0.186996207	-0.056163777
110836	0.006062936	0.00604921	0	-1.49E-05	-0.00300066
110848	2.11857915	2.07645702	2.56715393	-0.042383218	0.22979234
110855	2.26461339	5.16826105	7.57882404	2.979093561	2.867083368
110862	1.834656	1.92067444	0.837469578	0.078545588	-0.520317629
110874	0.018382248	0.503380835	0.374121398	0.383432324	0.160016902
110879	0.044321723	NA	NA	NA	NA
110881	6.5753665	8.01276779	8.16042042	1.442337421	0.818869794
110888	6.89052343	6.08753157	5.83071947	-0.803541854	-0.530992313
110901	0.641061902	0.759132564	0.134493023	0.115000825	-0.248021827
110909	0.556222796	1.04240346	0.861655951	0.27574144	0.118052338
110910	15.5228224	14.4672003	17.343565	-0.933573782	0.805116507
110920	3.28692842	NA	NA	NA	NA
110927	0.027205711	0.031305358	0.104288474	0.004365586	0.037589425
110953	0.216250822	0.66013658	0.101818033	0.373569754	-0.059709395
110956	0.652030528	1.35727227	1.36034942	0.733873351	0.359324271
110977	0.57871455	0.51557523	0.525386691	-0.064417979	-0.029290226
110978	0.072749876	NA	NA	NA	NA
110983	0.025526306	0.004975779	0.018547876	-0.021756754	-0.003564855
110987	2.48280573	2.45335555	NA	-0.026891696	NA
110992	0.260193884	0.058202684	0.025116935	-0.193134256	-0.115716787
110994	0.207054362	0.092127673	0.031561211	-0.109031099	-0.090280103
111000	1.00008988	0.929527342	0.206927449	-0.072193185	-0.397943102
111001	0.054289892	0.130855441	0.068375319	0.078334921	0.007576881
111007	0.019580096	0.032961045	0.106411926	0.012727582	0.038442819
111016	0.002974487	0.042257346	NA	0.038159745	NA
111023	0.086121701	0.218551815	0.17025061	0.121532912	0.04032557
111030	0.086935379	0.383592367	0.246884927	0.286650701	0.082283905
111033	1.69259715	4.4077816	4.68537998	2.934086155	1.541768588
111039	7.62092304	27.4422226	6.96111202	15.94654111	-0.313796843
111066	0.105410025	0.051766634	0.095426701	-0.060101989	-0.005284651
111067	0.037457254	0.026264602	0.018329866	-0.012239869	-0.009622973
111088	1.1584841	0.342519522	1.30163729	-0.770106104	0.073128255
111092	24.9842701	79.9481812	25.4412785	53.10996965	0.244395781
111096	0.086722545	0.375895202	NA	0.300057707	NA
111110	0.699488401	0.587573946	1.69864535	-0.116790728	0.538262648
111114	0.39276132	0.595250309	NA	0.192101567	NA
111126	0.813960016	0.99239099	0.822631598	0.179043718	0.004435988
111138	0.009068699	0.055562932	0.238644183	0.048520053	0.118268611
111147	1.44623351	1.5984571	1.33466017	0.150269368	-0.057155908
111148	3.25091004	4.48588467	5.65669346	1.366892375	1.253512688
111155	0.004432984	NA	0.010474165	NA	0.002620595
111177	0.034499567	0.021650827	0.008089296	-0.013925823	-0.011983045
111187	17.7140369	12.2733107	19.3217983	-4.386810694	0.662046056
111193	4.85544109	6.34564447	5.97191572	1.524640853	0.56559273
111194	0.127285674	0.200180382	0.214686587	0.069881344	0.041191204
111195	0.569787323	3.09036326	0.966598034	2.301600902	0.199360539
111198	0.536168158	0.30720225	0.403461039	-0.218926173	-0.067227844
111218	1.19259739	1.00780845	1.1581198	-0.179029603	-0.01819789
111221	15.5853195	NA	NA	NA	NA
111230	0.02672188	0.523430467	1.36079609	0.424877778	0.616018464
111239	1.95820475	NA	NA	NA	NA
111244	0.760019481	1.48427188	NA	0.722768275	NA
111246	0.033409435	0.002514163	0.03261045	-0.030416437	-0.000375585
111258	0.114077933	0.197060362	0.355944008	0.084427109	0.124600259
111274	0.479405254	0.452760875	1.66348207	-0.027032943	0.602345483
111281	0.13173452	NA	0.346099705	NA	0.111852691
111285	0.920512319	1.65555346	NA	0.615765543	NA
111308	0.58168745	0.058932167	0.090394467	-0.545532477	-0.254893128
111314	0.136381239	0.250282288	0.568925679	0.115241989	0.201257142
111327	0.00046577	0.021083308	0.032002043	0.022889227	0.015544701
111335	0.028294463	0.024775114	0.016457362	-0.003825721	-0.006713511
111355	8.24708557	NA	NA	NA	NA
111358	8.47875214	NA	4.88175964	NA	-1.80219686
111363	0.222327456	0.438135862	0.025636857	0.229139594	-0.102483939
111417	0.14129059	0.139963374	0.134652555	-0.001259132	-0.003724335
111425	0.458833069	0.305941641	0.076425441	-0.153839102	-0.190551686
111428	0.313059956	0.965137661	0.999390781	0.710959349	0.358629948
111435	0.103949822	0	0.036765289	-0.100443578	-0.03541003
111438	0.01870721	0.026344651	0.046765585	0.007642672	0.012972559
111447	0.315440416	0.328902245	0.336854547	0.013182126	0.010414795
111454	0.082406431	0.047768779	0.071385436	-0.034852348	-0.005750598
111459	0.713107347	0.75274843	2.06718802	0.0390267	0.725187633
111466	0.224166557	0.160916805	0.257581085	-0.071302382	0.017262597
111480	0.08117602	4.26016283	5.41428661	4.653582111	2.686784335
111481	1.92280638	6.22378111	0.490686506	4.315744561	-0.726502478
111511	0.583379209	0.547686934	1.0096997	-0.032109861	0.220245487
111528	0.143425465	0.143028617	NA	-0.000262113	NA
111546	0.087364897	0.181482151	0.180918992	0.088598781	0.040153506
111554	0.11119362	0.127703562	0.203863919	0.018384928	0.047472408
111557	0.044708133	0.05358687	20.9060669	0.00893377	10.61227199
111571	0.026612084	0.011033717	0.022899106	-0.014260648	-0.001655879
111574	1.08301115	1.08205271	1.14999163	-0.000797426	0.034360422
111580	0.588976622	0.253619283	0.375488013	-0.37344289	-0.115009903
111587	0.175587013	0.108525544	0.618183672	-0.068419557	0.184752491
111591	0.430386871	0.258488566	0.324061751	-0.17938816	-0.054391107
111602	0.297529489	0.265882462	0.177672014	-0.036009584	-0.06400284
111605	0.013876114	0.00679365	NA	-0.006599158	NA
111614	0.267385781	0.176323369	0.30044046	-0.090136981	0.017125137
111621	0.412509024	0.463616639	0.405491382	0.05288118	-0.003610132
111629	1.20228291	0.989808083	1.20699608	-0.207503825	0.002271089
111660	0.143493414	0.124088243	0.118377067	-0.016256281	-0.012957268
111675	0.536387444	0.411126435	0.674722731	-0.118835282	0.070176338
111685	0.304809988	NA	NA	NA	NA
111697	0.016484831	0	0.01810398	-0.017203099	0.000828283
111699	0.04243568	0	0.022746489	-0.041004318	-0.011046816
111705	0.279281318	0.294017136	0.190757304	0.018559509	-0.045095392
111706	0.025439065	0.378773481	0.307654351	0.38755374	0.147255905
111755	0.696934044	NA	NA	NA	NA
111760	0.023933461	0.042973377	0.012519375	0.020275013	-0.005372416
111767	0.373360753	0.29794243	0.372667134	-0.071923087	-0.000351867
111769	0.102929957	0.040449657	0.256321728	-0.052221807	0.069597943
111787	3.02836561	3.20803881	6.02233219	0.183825312	1.514607054
111793	0.227504656	0.229319811	0.481459707	0.001628957	0.133655738
111794	2.61292934	NA	NA	NA	NA
111799	3.71305037	3.35563731	3.74851227	-0.383956236	0.01842455
111800	0.242528096	0.048818976	0.056457784	-0.192785439	-0.094654849
111819	0.364076376	0.330749363	0.756029367	-0.030584652	0.196919986
111832	0.174020335	0.092478529	0.193478569	-0.078791388	0.010052503
111835	10.6736097	NA	NA	NA	NA
111849	20.5163021	16.7100697	NA	-3.592316238	NA
111851	0.020664159	0.121893838	0.033020042	0.097815186	0.006259343
111857	0.220501691	NA	NA	NA	NA
111859	3.2203536	NA	NA	NA	NA
111871	0.163359329	0.239286169	0.255521178	0.066029234	0.03727809
111874	0.104659498	0.10913115	0.062453259	0.004155906	-0.023112187
111879	8.73207092	7.74310732	9.56205654	-0.921476926	0.414708957
111884	1.70789123	2.75296545	2.06726146	0.999249631	0.166362454
111887	0.022992041	0.02726295	0.025959585	0.004444301	0.001577723
111902	0.422675908	10.3282223	0.273796529	10.45664977	-0.079268503
111915	1.16424465	1.44433594	1.38278913	0.356457643	0.118784779
111920	31.623682	32.0462303	NA	0.501090151	NA
111925	1.19830418	1.33997524	NA	0.096720289	NA
111934	1.06693125	1.74354184	1.21223307	0.678934115	0.072900398
111937	0.053985402	NA	NA	NA	NA
111944	0.085867636	0.625471115	0.363951772	0.581386934	0.143663693
111953	8.86301041	9.27550507	8.2599144	0.409412159	-0.312455061
111964	0.041999914	0.027625835	0.025637595	-0.013926081	-0.007489144
111986	0.76639545	0.736612797	0.935192883	-0.031080326	0.088965747
111992	3.63803482	3.37489915	1.45752323	-0.273040635	-1.123317148
111999	0.120231457	0.01342244	0.087648481	-0.094231868	-0.016952895
112005	1.45856738	0.988501906	2.14013004	-0.460298698	0.286138806
112014	0.020828513	0.017713845	0.031809989	-0.004276814	0.007074046
112016	0.101601005	0.164364159	0.673903883	0.076160272	0.301635824
112035	2.01804805	2.85143852	2.61339831	0.925215408	0.314691292
112040	0.320641398	0.61737442	0.607519031	0.339754659	0.144526973
112041	0.045213126	NA	NA	NA	NA
112062	2.34843159	0.874526203	1.00750136	-1.424190324	-0.672767536
112065	4.67752504	3.59326744	3.33570623	-1.085000242	-0.697154083
112072	0.86103189	NA	0.942295194	NA	0.04168739
112073	0.147839352	NA	NA	NA	NA
112078	1.71979892	4.77003193	2.94757652	3.120721588	0.621977487
112104	0.017280687	0.123014443	0.005424287	0.107875012	-0.006048254
112110	0.162199199	0.133283928	0.253269255	-0.029666581	0.046587308
112121	0.182367876	0.244862556	0.32521522	0.04940732	0.068381379
112133	0.030510057	0.02551684	0.081097499	-0.005010364	0.023183266
112134	0.951424718	1.4075619	2.15165997	0.506395458	0.632591524
112138	1.05179477	0.227048218	0.485279143	-0.878246875	-0.266306091
112149	0.028061429	0.151215732	0.144241512	0.112174836	0.055470295
112155	0.15161027	0.348728865	0.266851842	0.198340404	0.058380006
112172	0.030896308	NA	0.034632638	NA	0.001795651
112205	0.374800861	NA	0.5489586	NA	0.095799871
112211	0.094392709	0.203988805	0.081587255	0.102117281	-0.006407112
112215	0.160171673	0.230470777	NA	0.069023515	NA
112217	7.46694946	0.401176006	8.51128578	-7.18878483	0.532742795
112235	0.47912091	0.230385736	0.405256391	-0.194540733	-0.038930758
112236	0.161944166	0.042130008	0.023149034	-0.109679502	-0.069731667
112241	24.3566093	30.1016064	37.9636307	6.029770663	7.04959513
112244	8.94121552	14.6486053	8.06717205	6.278988305	-0.36992396
112254	0.101865418	0.149570823	0.168635398	0.038893748	0.035191537
112272	2.43481421	1.96072304	1.44460857	-0.468004864	-0.502323069
112287	0.111264832	0.283625871	NA	0.183541894	NA
112289	0.148368075	NA	NA	NA	NA
112296	0.47608307	1.09883606	0.395441532	0.624891565	-0.040852041
112308	0.006288064	0.011897109	0.005780681	0.006717061	-0.000282503
112309	2.0115869	0.670650363	1.76968324	-1.371924566	-0.122037724
112327	0.282272637	0.079416923	0.075130396	-0.182046805	-0.103077253
112361	3.55800366	1.43088901	4.38573074	-2.213471869	0.421068685
112379	0.452532947	0.377925754	0.135017917	-0.078305394	-0.16614952
112385	1.31476438	1.94467974	0.921270967	0.642672026	-0.184734536
112402	0.665328681	0.243493319	0.295567304	-0.449199318	-0.192660974
112412	1.09396684	0.151958048	2.22548294	-0.891369718	0.551048341
112429	0.001688797	0.002267595	0.004159776	0.000511879	0.001289322
112462	0.148329958	0.216559857	0.033213921	0.076916576	-0.055616577
112473	0	0.011378329	0.047713209	0.011417403	0.024407913
112474	0.62785852	0.69210273	1.02256846	0.068411655	0.208334979
112476	0.384982914	NA	NA	NA	NA
112482	0.16751036	0.111947551	0.106798425	-0.054408354	-0.024693802
112490	2.00033808	2.04414964	2.34426689	0.047625513	0.136099673
112493	0.24687621	0.266190439	0.360684931	0.020098354	0.057574287
112498	6.50506163	4.76830435	7.44785261	-1.752349714	0.42408178
112507	1.68558669	2.07147646	5.07427168	0.399281129	1.679399176
112511	11.769969	8.03128338	7.91378307	-3.924008399	-1.924141955
112523	0.305894345	0.454640657	0.790690124	0.146440945	0.226145157
112528	0.112044066	0.087805107	NA	-0.021488543	NA
112554	3.46266055	7.89221668	6.98975229	4.235328211	1.750367198
112565	12.651823	12.5342331	13.5069876	-0.100584803	0.413159881
112575	0.032822516	0.145165384	NA	0.121760334	NA
112579	0.51484549	3.91972947	6.40757561	3.43545269	2.828278155
112583	0.08781936	0.034608264	0.038716894	-0.058015979	-0.025657619
112590	31.8895874	30.9063492	28.8363914	-0.986614705	-1.577340649
112604	2.42073059	1.586326	1.38175058	-0.84657299	-0.524153935
112609	0.125340194	0.10554906	0.11906343	-0.018071779	-0.003056784
112616	0.007486036	NA	1.99292946	NA	1.01566276
112623	0.032014042	NA	NA	NA	NA
112630	0.404001683	1.01626253	0.274550676	0.71446733	-0.066876917
112652	0.052794006	0.092725508	0.251696885	0.039206938	0.107469344
112661	0.478214562	0.561560571	0.727270126	0.097570929	0.129031978
112663	1.85482419	2.72459269	1.9143846	0.965601655	0.031665851
112665	0.196954951	0.296162516	0.161248982	0.096371179	-0.017938934
112674	0.19537285	0.07641948	0.051778317	-0.119361864	-0.073456447
112678	0.007061196	0.193348125	0.336185217	0.226050833	0.175236951
112691	0.010918314	0.023990426	0.040584263	0.012180074	0.013460233
112700	0.056105707	0.292797506	0.279274285	0.242161567	0.115620316
112711	0.324263155	0.160622537	0.832826257	-0.238126437	0.324742435
112725	0.503718972	2.04626632	2.35077	1.463416672	0.691224783
112728	1.559829	1.65841889	2.88091993	0.122482848	0.741211155
112746	0.019852521	0.056803063	0.050020654	0.0357989	0.015135866
112747	0.018454488	0.01535778	0.036286604	-0.003366287	0.008754275
112755	0.108625278	NA	NA	NA	NA
112765	0.865931392	1.01976061	0.647028983	0.16623113	-0.111667744
112767	0.207171097	0.327408493	0.58995986	0.128788003	0.189449317
112780	0.040598936	0.38057664	0.289933145	0.322537289	0.132754111
112796	5.07805347	3.0257864	NA	-2.224304295	NA
112802	10.0353212	10.4657526	14.4203625	0.449185911	2.243188144
112851	4.95439959	NA	NA	NA	NA
112867	0.046041731	0.006223683	0.093839936	-0.043155911	0.024904842
112885	0.553301156	0.744467378	0.908765256	0.191822699	0.178342394
112890	0.115513533	0.075555891	0.164004877	-0.033094169	0.026008023
112900	8.35434341	0.490917534	NA	-6.059317091	NA
112901	0.881524444	1.00373304	NA	0.119031173	NA
112908	1.47500849	3.01890445	0.066290386	1.557756904	-0.715624878
112912	2.80593204	4.83880854	5.26890516	1.928592576	1.177488131
112919	10.2694721	7.72918892	8.98021221	-2.360912039	-0.594573453
112921	3.06783319	1.35765624	NA	-1.826438979	NA
112923	0.227890968	0.344608158	0.213816091	0.100072661	-0.007281656
112926	0.981645942	0.343328565	1.3255266	-0.630122762	0.17765546
112939	1.46019602	1.99418259	NA	0.475703889	NA
112950	3.79404092	10.8489037	12.5816011	6.441971576	4.585223365
112956	0.535646141	NA	NA	NA	NA
112961	0.020488387	0.048989028	0.033234786	0.029323547	0.006466142
112976	0.328223586	NA	NA	NA	NA
112986	0.061754193	0.04845883	0.028298879	-0.007973943	-0.013267702
112990	0.126190573	NA	NA	NA	NA
112992	0.214405239	0.232393488	NA	0.018301415	NA
113008	11.736145	11.0066805	14.9690924	-0.763429538	1.587142524
113011	0.210423246	0.179189667	0.119872421	-0.024854172	-0.047725381
113023	0.000540066	0.08029335	0.064859659	0.06458955	0.028372864
113034	0.175854176	0.097167559	0.065694585	-0.069253703	-0.054226133
113040	0.248593271	1.59463632	NA	1.321618881	NA
113041	2.39267302	1.88954508	1.52454591	-0.528067472	-0.412869045
113082	1.14514077	0.753551424	NA	-0.425678597	NA
113083	0.443764001	0.381486893	0.409360349	-0.06631695	-0.017096509
113093	0.277417898	0.237362176	0.426534176	-0.040981379	0.068855525
113097	8.52407837	9.84342766	12.9867105	1.251668385	2.37260027
113098	0.010463699	0.086771108	0.035052177	0.074125748	0.012252308
113099	0.013412871	0.005413511	0	-0.007875381	-0.005981747
113103	1.04899967	0	0.858392715	-0.923246095	-0.099172636
113110	9.07871437	11.0616179	8.92185116	2.111532112	-0.081038596
113113	0	0	0	0	0
113119	0.184865505	NA	0.21037975	NA	0.012245832
113128	0.035964679	0.084479742	0.021793883	0.051066648	-0.007259303
113135	0.074651353	0.25489223	0.887853682	0.22468594	0.424317358
113148	0.048551802	0.273371667	0.335894704	0.211093716	0.15144588
113163	0.51459682	0.398167223	0.350312591	-0.101493819	-0.082424196
113164	4.20548344	1.54164398	7.28766727	-2.426352526	1.540037817
113165	0.03859403	0.035989147	0.085975431	-0.002741883	0.02295233
113171	0.339028239	1.80171871	0.26532802	1.352525809	-0.038900296
113183	0.721036792	0.765697062	1.12845385	0.053134083	0.221113047
113186	0.012679992	0.009909415	0.040808044	-0.002858625	0.013643786
113188	1.56955564	2.31605196	2.56438804	0.836373561	0.532789639
113194	0.762296975	2.38732743	3.6510942	1.630610917	1.467500955
113214	0.178715944	0.395558864	0.278464288	0.198500944	0.050461333
113220	0.260114759	0.393781215	0.828371286	0.168350597	0.312113829
113235	6.58080816	7.77469349	7.37897825	1.197985211	0.420680556
113236	1.18853545	1.23029649	2.9046061	0.047370248	0.973283859
113258	1.8200444	1.98437524	3.05992079	0.178106348	0.582837647
113269	1.10433769	1.07113612	1.02265084	-0.042253914	-0.040048486
113288	2.12519121	0.428733706	0.38370645	-1.770374581	-0.890864578
113321	0.030264648	0.029225435	0.036852587	-0.0010149	0.003365377
113323	0.212874725	NA	0.411838442	NA	0.105168593
113326	0.781955779	1.25580025	2.22604108	0.447213677	0.751356348
113340	0.375096142	0.824035883	0.80682236	0.456755544	0.220542659
113354	0.455656767	0.333495021	0.664362252	-0.122918947	0.09064171
113356	0.017240761	0	0.002563238	-0.019991073	-0.007735881
113363	2.26572561	2.39110541	1.9946878	0.135890124	-0.137686454
113399	1.05346251	0.760412812	0.945009649	-0.310250441	-0.058339334
113402	0.097096272	0.067741424	0.185047001	-0.031259062	0.047803577
113414	0.108092949	0.26929608	0.307234049	0.13724812	0.095454445
113420	0.225209594	0.206670314	0.137316018	-0.021985299	-0.047419688
113435	0.102925159	0.147339344	0.084474377	0.04138337	-0.008299444
113437	0.021132194	0.029565295	0.039402179	0.008627984	0.009346095
113438	25.4682865	8.96927834	13.1032324	-16.9277043	-6.272688903
113470	0.158951685	NA	NA	NA	NA
113471	0.082420245	0.218406171	0.050209329	0.135337492	-0.015813222
113474	6.76708698	8.47461796	8.46478462	2.005388072	0.808453798
113485	0.354805708	18.858675	2.18694043	18.98465803	0.895832941
113486	0.025989238	0.027614644	NA	0.001434009	NA
113494	0.398245722	0.335291564	0.487516314	-0.068434542	0.046513672
113503	0.042483088	0.273459107	0.509844482	0.233695266	0.204435628
113515	12.5665092	32.6091537	9.20083427	20.39157633	-1.700294285
113520	0.236467481	0.464725971	0.792436123	0.220559295	0.283613892
113538	14.1893673	13.9542227	9.32016563	-0.240578614	-2.32784805
113545	1.26338625	0.580456257	2.52242017	-0.860138552	0.655074272
113546	0	0.000906786	0.009367573	0.000786707	0.004758701
113572	2.25503063	NA	1.98833787	NA	-0.143460281
113574	0.209401712	0.195724294	1.08627486	-0.014607242	0.444830441
113575	0.434085846	0.786677003	0.208698407	0.373286725	-0.111096845
113580	0.077995561	0.326058209	0.179280072	0.220449835	0.047672896
113582	0.071026579	NA	NA	NA	NA
113590	2.00682974	2.47884417	4.53599691	0.492580773	1.22192898
113611	0.682278216	0.749490798	0.752057254	0.075536602	0.036357766
113636	1.25700009	1.5371002	1.41774082	0.292304472	0.07765946
113649	1.12499905	0.631320655	0.814543724	-0.515188668	-0.161991154
113652	11.139432	6.29159498	7.57082701	-4.864484812	-1.843610994
113657	0.000433006	0.001187185	0	0.000754696	-0.000221506
113662	0.369980305	0.675898135	1.12738991	0.275213023	0.395770899
113670	0.029388078	0.233776227	0.142449975	0.214519458	0.058492717
113674	0.737886012	0.925789058	0.61911118	0.213141576	-0.060421319
113681	0.076539114	0.05234772	0.187315196	-0.023499752	0.055350156
113693	0.130076364	0.678271532	0.317141235	0.503086143	0.096915524
113720	0.436535209	0.962770104	0.993223846	0.395488262	0.29468192
113737	2.66817832	6.51864052	6.24341202	2.305543145	1.332504193
113755	0.005572535	0.00285019	NA	-0.002731694	NA
113767	0.1587933	0.168006629	0.112558499	0.007993274	-0.019914223
113774	0.678376913	0.381966054	0.459413946	-0.322214483	-0.108811189
113777	0.095300637	0.313052654	NA	0.269606523	NA
113790	1.20438206	1.17482233	0.645986676	-0.02966124	-0.280156475
113809	0.082210906	0.137283906	0.674435079	0.055262124	0.302955013
113825	0.704378426	1.19264591	0.721816003	0.489944227	0.009021353
113826	0.001776078	0.053119239	0.138051942	0.05564715	0.067354207
113854	1.10211194	1.06849527	NA	-0.030696222	NA
113856	11.8703327	12.5376062	12.4635859	0.771271031	0.305621624
113871	0.712217093	0.583226025	1.03511572	-0.124311313	0.143827712
113878	10.7779675	5.88239765	8.03215313	-5.153045786	-1.390996808
113909	1.69667113	1.71312118	0.120841719	0.016830198	-0.798296383
113917	0.499685585	0.582040906	0.704889297	0.09370804	0.110221553
113921	1.96625209	1.69620836	1.47524476	-0.268756056	-0.250825772
113922	0.164451838	0.162023231	0.177250221	-0.002195665	0.006834224
113924	0.435535371	0.436652035	0.958338082	0.001084738	0.27634398
113926	0.076985255	0.012693321	0	-0.068864014	-0.038049884
113938	14.1050415	13.1112127	11.9187632	-0.870493931	-1.039763215
113952	2.65719795	1.07393944	3.46720505	-1.424347711	0.388771476
113954	0.275248706	0.336549431	0.54845345	0.065468099	0.140348851
113973	0.399935991	1.01926684	0.686463952	0.734449976	0.155735622
114015	0.001898452	NA	NA	NA	NA
114044	7.65961313	9.85000801	8.57787228	2.285833514	0.461339965
114051	0.051812522	0.056144435	0.041259054	0.004667349	-0.00564371
114058	0.051030844	0.032926608	0.148983598	-0.017775732	0.051626614
114068	0.357177913	0.317091972	0.589072943	-0.042316156	0.115081059
114085	0.07573279	0.371625185	NA	0.32454864	NA
114090	0.033668168	0.028510941	0.049065359	-0.005381935	0.006866696
114105	0.038164061	0.021491176	0.028862385	-0.013935403	-0.004225668
114118	0.996579945	NA	NA	NA	NA
114120	0.312549353	0.233231738	0.166466445	-0.086222497	-0.07390136
114122	3.03494215	NA	NA	NA	NA
114146	2.1269331	0.526089251	NA	-1.689908138	NA
114148	0	0.002963075	0.001771022	0.00297325	0.000871787
114157	0.203383312	0.080903351	0.188045993	-0.116196898	-0.007409994
114170	0.196548119	0.153926015	0.163731962	-0.044734838	-0.017271039
114171	0.478973508	0.58640933	0.760825872	0.107804764	0.141410132
114182	18.6959553	18.7948208	NA	0.100867664	NA
114190	0.365373671	0.197849259	0.343394876	-0.168099702	-0.011702267
114192	11.0905313	23.7448692	NA	12.52573691	NA
114195	2.55491519	3.51894617	3.40587616	1.165934819	0.462520081
114200	0.193126962	0.141641289	0.05727578	-0.040354382	-0.066514268
114204	0.281879008	0.00260878	0.050308771	-0.27718329	-0.116502795
114214	0.036023401	0.05901688	0.059243895	0.019485773	0.011586456
114216	1.23557997	0.888540268	NA	-0.30324462	NA
114230	0.218779862	0.154482096	0.147554666	-0.062128992	-0.035394562
114258	0.069637209	0.295422822	0.095478483	0.136536747	0.009914417
114265	10.9970455	9.14263344	NA	-1.811026751	NA
114274	0.167791754	0.066491485	0.60832113	-0.110118819	0.213117026
114285	0.020048806	0	0.014200779	-0.025515075	-0.00293003
114314	0.651894331	0.789656103	0.608713686	0.132763819	-0.020376913
114315	4.64350891	4.34392595	2.2747376	-0.304798541	-1.22030144
114318	0.102952383	1.24642169	1.49583912	1.246722879	0.705619807
114326	0.021418717	0.012931559	NA	-0.006237293	NA
114329	18.9134693	20.8148651	21.6605148	1.543299591	1.29465596
114336	0.033244383	0.020101203	0.055519603	-0.014591327	0.011410973
114351	0.527340949	0.162786111	0.434733093	-0.333718433	-0.046462939
114378	0.649352908	1.04738057	NA	0.433968966	NA
114387	0.036025573	0.14351593	0.094531789	0.098152132	0.029353565
114392	1.69645894	1.02170515	2.24527478	-0.704153777	0.262375636
114405	0.089768358	0.233219579	0.065306649	0.159257017	-0.013295594
114422	1.08152771	NA	NA	NA	NA
114423	0.052547578	0.057219267	0.048705105	0.004455181	-0.001844236
114434	0.01287452	0.024698997	0.006777641	0.012554913	-0.003208768
114455	1.35952234	1.02375662	2.63562346	-0.327035811	0.647355464
114475	0.232113019	0.567370534	0.1098179	0.277670765	-0.063180046
114478	1.57573056	1.53076935	1.89643395	-0.04243432	0.171002793
114485	0.55652988	0.425920993	0.469932318	-0.134002517	-0.047068095
114497	0.044800211	0.076031573	0.025948003	0.032685544	-0.008661345
114508	1.0407548	2.10708427	1.69213331	1.464198643	0.472055557
114511	1.36596549	NA	NA	NA	NA
114525	3.04293346	1.35826159	0.999614596	-2.092946941	-1.087933258
114536	2.96383214	2.56109285	2.91561913	-0.268431616	-0.019610024
114538	0.021505928	0.044500057	0.038922463	0.025527677	0.008922005
114541	3.18773866	3.17141008	NA	-0.016384653	NA
114548	0.01575136	0.026606372	0.019263852	0.011525561	0.001943845
114549	0.101376206	0.071032517	0.052152108	-0.031665807	-0.023563698
114565	3.63144922	NA	NA	NA	NA
114570	2.26176548	4.27220678	4.87092257	2.140856224	1.347941481
114573	0.116266504	0.086394653	0.108823039	-0.032666747	-0.003845439
114579	0.938059986	0.455622971	0.707444072	-0.484093736	-0.1240537
114584	0.010499554	NA	NA	NA	NA
114598	0.447272837	0.182635263	0.491673738	-0.265546357	0.022368868
114600	8.18632698	11.5788937	8.38357353	3.423024847	0.093685699
114603	0.984495163	0.972647727	0.667803943	-0.011239678	-0.157162321
114619	1.41816127	NA	NA	NA	NA
114622	2.2176795	4.85062933	4.21559858	2.453277871	1.066871263
114624	0.008117143	0.050445076	0.135474086	0.046012731	0.066453033
114656	0.002066316	0.022904337	0.012158796	0.020967182	0.005042788
114659	0.083678	0.069490783	0.053187311	-0.014847797	-0.014615124
114671	0.058289297	0.039242219	NA	-0.024846233	NA
114692	1.67049932	0.720370591	0.192623004	-1.011762444	-0.786872193
114694	0.307091385	0.681770444	0.873202562	0.35545851	0.281705868
114712	1.13840318	1.83258069	2.72948194	0.734922712	0.79608427
114714	1.03001118	0.856433094	0.746971846	-0.175136453	-0.145196793
114725	1.60538399	1.45783651	2.71340275	-0.14764854	0.54032557
114733	0.114444681	0.164828673	0.11174795	0.050418502	-0.001313308
114740	0.019996882	0.043213237	0.02055008	0.026919916	0.000287828
114760	0.024591887	0.081790417	0.137004167	0.05631203	0.058321854
114773	0.001261098	0.184366837	0.307826549	0.415399821	0.210475622
114786	0.360968411	0.147668242	0.378178954	-0.258830188	0.009097179
114789	0.160074949	0.254450828	0.405356914	0.085535459	0.1172634
114796	12.6025095	14.0884762	14.1189241	1.615325408	0.79011474
114798	0.033679135	0.082541131	0.106128283	0.048365431	0.036051841
114822	0.077795893	0.038230196	0.032549977	-0.037633778	-0.024303045
114825	0.637701869	1.18477404	0.792031527	0.69623035	0.086588184
114828	2.94585776	NA	NA	NA	NA
114835	0.013519555	0.14525032	NA	0.145802006	NA
114849	4.14637566	4.37460804	10.725894	0.219952182	3.234413289
114856	2.44244528	1.32224655	0.630904078	-0.735885946	-0.758790624
114863	0.219000101	0.381765336	0.206767336	0.15441559	-0.006078935
114879	0.052653905	0.031113641	0	-0.018821965	-0.022977107
114885	0.17047295	0.072617889	0	-0.094554394	-0.072910123
114901	0.031928852	0.051434502	0.007626766	0.01951901	-0.01219277
114905	0.051038299	0.22027792	NA	0.113421599	NA
114909	0.260856807	0.18187435	NA	-0.07230161	NA
114918	0.091867924	0.119270012	0.040744323	0.028193275	-0.02644886
114919	0.030270854	0.090777941	NA	0.063689376	NA
114942	0.006978663	0.062251318	0.054530151	0.057353231	0.024990188
114955	2.00001097	NA	NA	NA	NA
114958	0.020727582	0.071235597	0.109187499	0.047302699	0.039644153
114959	1.55687892	1.96449089	2.93127489	0.384703545	0.694326595
114972	0.413436115	0.058542032	0.120682962	-0.320061886	-0.130878934
114976	0.002399889	NA	0.001088553	NA	-0.000565485
114982	0.113560222	0.262241811	0.250555217	0.155159858	0.072413056
114983	0.934287727	0.973408759	1.27677166	0.038514709	0.168815461
114989	3.77692008	3.90955949	2.41282964	0.149989302	-0.706714941
114990	4.91229963	NA	0	NA	-2.193419853
114991	0.594814777	0.936881125	NA	0.388011595	NA
115001	9.82100487	8.24983025	4.50597906	-1.226221218	-2.805365863
115021	0.191259667	0.300786555	0.361283571	0.071564751	0.0676484
115046	0.070179142	0.016954055	0.01535782	-0.060374109	-0.025540163
115049	0.131256193	0.762964249	0.464859247	0.686700498	0.174069308
115050	0.048278771	0.071930833	0.059982311	0.024198643	0.006159536
115071	0.056872558	0.064150967	0.120870687	0.007165603	0.032331005
115104	0.116263725	0.148955777	0.147120953	0.033354112	0.015567131
115108	43.0567741	39.518734	31.89044	-3.702776924	-5.826433614
115112	0.531701922	0.193110362	0.848683894	-0.339754306	0.162153593
115144	1.06466758	0.266891211	0.157667384	-0.893827665	-0.451337632
115158	0.820600867	0.263262212	0.302713394	-0.584965356	-0.213256369
115159	0.185222179	0.274025023	0.31037876	0.089600107	0.061525493
115177	0.101788089	0.304076254	0.375660539	0.263877687	0.172171966
115189	0.334008873	0.168361619	0.355953246	-0.201005513	0.012236919
115202	0.018592294	0.020793397	0.031847939	0.002115665	0.006113162
115210	0.041347876	0.094025806	0.025885971	0.049208731	-0.0070948
115220	0.109489411	0.110137314	0.069179155	0.000599105	-0.019398315
115225	0.505001843	0.426152319	0.435500145	-0.089718968	-0.029795182
115240	2.21583986	NA	3.41722584	NA	0.642468857
115248	0.280170143	11.7008619	0.157679781	11.95245749	-0.063370545
115259	1.44653738	2.08922362	1.16191196	0.632725469	-0.150013614
115261	0.03689431	15.3532572	0.25330469	14.16278872	0.111329424
115276	0.190747201	0.201235041	0.193536669	0.010353199	0.001472331
115284	0.069737703	0.060827322	0.074099146	-0.00843139	0.00216737
115288	0.347470701	NA	0.284090102	NA	-0.033118403
115307	1.81254745	1.10044432	2.12076974	-0.706781707	0.141075428
115318	0.028355336	0.051729567	0.066561185	0.021237408	0.016553602
115323	1.03153312	0.760828257	0.901441097	-0.353124826	-0.070708499
115337	0.124273054	0.034401353	0.05804427	-0.091948568	-0.03295649
115341	0.534695625	0.990148902	1.13846207	0.425458592	0.257322864
115342	5.45892572	4.06200886	5.45188904	-1.483208963	-0.003609758
115345	2.66735053	NA	NA	NA	NA
115349	0.614036381	0.800950468	NA	0.270914168	NA
115350	1.79002678	0.354420096	2.99002147	-1.288342362	0.614723788
115365	2.16147423	1.85738266	0.782788336	-0.284793451	-0.701344043
115374	0.056884799	0.059192263	0.040193752	0.002553943	-0.008550358
115376	0.336748481	0.418092906	0.124358714	0.069580916	-0.093016022
115406	0.399687946	0.175687015	0.285492063	-0.234430774	-0.057770147
115410	3.63846755	3.35288167	2.59290957	-0.275953023	-0.540155661
115428	0.248086408	0.433716744	0.603117466	0.181773405	0.162093867
115430	0.161398947	0.191839501	0.516486585	0.029413789	0.185015349
115442	3.16931295	5.32991219	5.09629011	2.065860923	1.012702745
115452	0.247118279	0.836436987	0.349142849	0.701135694	0.051756214
115453	4.05538464	4.89172745	4.5325489	0.882873443	0.261295721
115463	0.118643962	0.064665392	0.303923994	-0.057817222	0.105410485
115487	0.094486862	0.106105551	0.10286165	0.01146953	0.004326579
115490	0.168829978	0.142897919	0.134725124	-0.026092795	-0.016971114
115511	0	0.029989677	0.023104105	0.02897812	0.011623656
115520	0.056414153	0.113572344	NA	0.058974659	NA
115523	4.70982218	12.9538631	8.04842663	7.821132327	1.617274901
115524	0.06199253	0	NA	-0.074728619	NA
115554	1.35693824	1.62009656	1.57008815	0.299434817	0.113654021
115557	0.422198087	0.340032905	0.416682899	-0.093201344	-0.002906814
115560	0.520376921	0.187827155	0.21279861	-0.363664078	-0.162580287
115564	2.23496795	3.48689222	3.81783319	1.306472399	0.809722029
115565	0.37026903	0.443388641	0.389507473	0.075230811	0.009938955
115569	18.0653305	20.218504	23.8558197	1.705957963	2.647029012
115571	1.83925021	1.05025661	1.59927452	-0.596645781	-0.10888338
115572	0.019549981	0.002880682	0.054643963	-0.015938381	0.017631468
115582	0	0.001627357	0.002753549	0.001732922	0.001422537
115587	30.7848854	13.3631754	11.9604588	-13.62586633	-9.034982675
115596	0.121154726	0.342064887	0.989373028	0.2505821	0.457599906
115599	0.518116236	0.403209478	0.698462605	-0.118224488	0.063095317
115607	3.04099131	1.83752441	1.75765085	-1.096175275	-0.609544997
115608	0.023860496	0.077066869	0.018257879	0.052523318	-0.003000522
115612	0.722860992	1.30984473	0.827328086	0.626888334	0.046194438
115615	2.93472099	1.55778158	2.26525569	-1.194601234	-0.34537034
115621	0.134940431	0.120022006	0.293737829	-0.014491901	0.08309563
115625	0.736751854	NA	NA	NA	NA
115629	0.814613283	0.201945335	1.3111279	-0.588886758	0.255785563
115633	1.48122954	NA	NA	NA	NA
115638	0.073713668	0.11845234	0.070278898	0.040447525	-0.001661655
115649	9.97569466	11.9998322	18.4825668	2.094380273	4.47713984
115684	0.4304398	1.40135634	1.95971429	0.974250731	0.784504926
115691	0.034608394	0.03290211	0.071083359	-0.001483858	0.018300111
115692	0.073318407	0.014935826	0.067587264	-0.066430647	-0.003092024
115693	0.279563248	0.24058339	0.175070539	-0.03568269	-0.055635513
115709	0.004413129	0.038057864	0.109058909	0.034616167	0.050225849
115711	1.5084486	2.49627447	2.05994725	0.949482629	0.278609795
115726	0.194323242	0.198497832	0.278022021	0.004356483	0.043240423
115743	0.154567227	0.259365976	0.253607273	0.081096913	0.047225035
115752	5.93450165	4.64883614	6.24798393	-1.207170508	0.15946992
115758	0.024725346	0.014548538	0.005296049	-0.009756113	-0.00985632
115759	0.385891318	0.338955641	0.120221965	-0.052911284	-0.135524764
115774	0.134605676	0.185619682	0.082233369	0.047532821	-0.025103655
115775	1.67065084	2.34033966	3.11993456	0.687089442	0.761655941
115785	1.31007028	1.90447438	4.68511915	0.659896953	1.728943338
115799	1.43990934	2.4148736	3.4244678	0.934660619	0.956279654
115803	0.002535068	NA	NA	NA	NA
115818	0.246084064	0.206175148	0.151278272	-0.036996781	-0.046984824
115831	0.167377144	0.01534846	0.102613345	-0.146127571	-0.031497973
115841	3.77844977	NA	3.69353318	NA	-0.035125464
115850	0.883048117	0.775380969	0.789791286	-0.097099817	-0.047506356
115851	0.462491244	0.917403936	1.4765954	0.476094157	0.504634255
115857	1.15452611	2.17652011	3.06101274	0.959597194	0.928458989
115861	0.114527285	0.216595158	0.100901559	0.123444671	-0.00711988
115869	5.04423904	6.79583216	14.433548	1.807258156	3.823238682
115870	3.48370337	1.81493151	4.19029427	-1.206968162	0.343651566
115871	0.817065835	0.207934275	2.50396156	-0.55482619	0.864149598
115882	0.512379825	0.965480685	0.116967618	0.437817696	-0.206320441
115885	0.324378937	3.0770638	3.69793344	2.914255496	1.720936847
115907	1.25103354	NA	NA	NA	NA
115911	15.4722023	8.72662067	7.91972494	-6.552722581	-3.692827785
115921	0.07290227	0.059331413	0.066317879	-0.014451182	-0.003363565
115929	0.518626571	3.21522784	NA	2.519011799	NA
115943	4.39328957	5.35469151	8.20925236	1.023766935	1.933121233
115946	1.28051698	1.16354859	1.36562562	-0.115155538	0.042583467
115949	0.080181792	0.283724278	0.150019765	0.196676966	0.034705197
115954	0.723562598	NA	NA	NA	NA
115956	0.060829479	0.047135092	0.368031472	-0.012259497	0.151220388
115961	1.16024232	1.04623497	0.884942949	-0.074359258	-0.124910677
115962	0.148535684	0.117165364	NA	-0.0308011	NA
115985	0.136836708	0.226846293	0.279123306	0.065883769	0.069758631
116011	0.008955652	0.012655094	0.03386803	0.003671797	0.011972692
116026	0.477240294	0.518324554	NA	0.040230633	NA
116035	0.472506285	0.437153369	0.39622882	-0.033539357	-0.040202517
116043	0.126259834	0.092016399	0.018898785	-0.033088399	-0.056585315
116046	0.142868474	0.176979899	0.050776128	0.029246944	-0.043124012
116053	0.500236213	0.786753237	1.05106568	0.27539564	0.275603374
116058	0.699146688	1.00897706	0.967036784	0.261352294	0.141397193
116066	0.569725931	1.12026525	1.46063995	0.584547925	0.464203061
116080	0.454151958	2.1759131	1.09863341	1.751736092	0.336762304
116081	0.109448537	0.217371076	0.079150759	0.111667726	-0.014446819
116082	0.394306093	0.33433497	0.402097374	-0.058725074	0.00404803
116085	36.4623985	0.311233968	1.82355571	-36.27531001	-18.44291156
116087	0.652182639	58.2502251	0.763984382	49.50043532	0.05408687
116106	0.165760651	0.039425902	0.041017775	-0.131839334	-0.063193253
116118	0.032375459	0.012135567	0.114692248	-0.023174359	0.041991909
116127	0.002574169	0.010226453	0.004433276	0.007851114	0.000934029
116136	0.225678548	0.472602278	1.26628041	0.286313944	0.543747969
116137	3.98265553	17.545557	6.26004648	12.57322275	1.150507669
116139	1.95110822	1.21250987	1.82420921	-0.741134745	-0.063406106
116142	0.35067603	0.216087788	0.332039565	-0.125724694	-0.009075958
116151	0.154909775	0.358167887	0.104601778	0.215188479	-0.024831076
116156	0.661340833	0.432251394	0.781341434	-0.225538861	0.059150094
116164	0.18323496	0.189354211	0.251515418	0.006073523	0.03430459
116204	0.063720658	0.250160903	0.019547707	0.171529722	-0.021173452
116211	0.231524765	0.088642106	0.339367688	-0.15578475	0.057419282
116221	0.135220721	NA	NA	NA	NA
116226	0.671850622	1.48477888	1.58830619	0.81796707	0.447507214
116231	2.95630717	0.872863412	0.388725996	-2.597193968	-1.32085778
116264	0.658506811	0.82086879	NA	0.169921813	NA
116266	0.094285719	0.179516405	NA	0.083684161	NA
116271	9.5358572	19.4859962	6.96294117	10.18007919	-1.303408571
116272	3.76106596	4.83409595	4.92207813	1.076714846	0.517777405
116279	0.051702634	0.105997652	0.076850183	0.055240266	NA
116293	1.52768517	1.76307416	2.4752779	0.246349079	0.462711557
116298	7.81567049	5.55740976	8.56131649	-2.310447428	0.37721219
116304	0.057675459	0.030904908	0.027324053	-0.027936982	-0.01613661
116308	0.141180918	NA	NA	NA	NA
116324	0.058421079	0.000421974	0.000471263	-0.051293397	-0.027488533
116331	0.47336325	0.419587016	0.430846214	-0.063979705	-0.023143588
116335	8.00256729	7.93905926	10.0929155	-0.063901675	1.053103012
116345	0.443787396	0.522140265	NA	0.064894298	NA
116349	0.19917722	0.761843681	0.612850487	0.572462186	0.192231757
116362	0.069703333	0.064938299	0.077215143	-0.005210864	0.003964868
116376	0.024657335	NA	NA	NA	NA
116385	2.51846766	2.19041157	3.19712448	-0.280614723	0.327882809
116398	0.120324366	0.097025111	0.20627597	-0.023125144	0.044656932
116404	0.001368006	0.009731453	0.004574333	0.008369175	0.001602067
116425	5.8638196	2.35038948	5.47167587	-3.81928676	-0.202589105
116431	7.84006643	7.39794588	6.53456593	-0.526008244	-0.70329507
116434	0.001839615	0.074074037	0.014119578	0.121583514	0.007119455
116450	3.79151607	1.27990282	2.70451117	-2.621047827	-0.561567949
116463	0.086015925	0.712424099	NA	0.637313609	NA
116469	0.163518742	0.210529551	0.263126403	0.045910957	0.051386579
116470	1.34287322	1.94622827	0.145733207	0.603768307	-0.568602587
116474	0.810135603	0.479766428	1.0714252	-0.331503685	0.126741069
116491	4.74101543	11.6177645	4.12136269	6.788466481	-0.292413648
116493	0.02236231	0.018005269	0	-0.004639677	-0.011439543
116525	0.008801993	0.023747925	0.040684205	0.016295527	0.016659482
116528	2.34992576	3.05418611	3.79896808	0.654532043	0.693660167
116531	0.135150447	0.028314436	0.085032567	-0.122325558	-0.026529791
116544	0.162209705	0.38632226	NA	0.271950534	NA
116550	5.0008173	3.12657952	2.85751891	-1.917549998	-1.085769399
116564	0.320284933	NA	NA	NA	NA
116575	0.097580463	0.079395331	0.028730683	-0.019946305	-0.036079458
116576	2.05996394	2.97372818	2.40625381	0.953578253	0.180689107
116601	11.0719242	12.3628082	15.6200562	1.374622102	2.260143147
116602	39.2430382	34.5037842	35.1792984	-3.763070703	-1.973777875
116615	0.148355767	0.119709559	0.136219338	-0.031899474	-0.006405825
116624	0.019192396	0	0.053946525	-0.020028636	0.017778635
116625	0.010342126	NA	NA	NA	NA
116637	2.24024057	1.97509229	0.967517436	-0.304545312	-0.676655203
116639	0.120477304	0.213286504	0.153743118	0.09495395	0.015537517
116644	0.154602095	0.499490649	0.6771065	0.374912334	0.262871534
116654	3.95041633	7.87466383	5.61519098	4.071964203	0.844526307
116656	0.460189849	0.799812734	2.11402249	0.412117139	0.818512699
116657	2.45869303	6.83550978	5.58855104	4.593771029	1.561722183
116658	0.037627809	0.192031935	0.128302217	0.206579147	0.050332565
116669	0.129442617	0.341277421	1.69487417	0.210251799	0.834706386
116686	0.071158089	NA	0.046043802	NA	-0.013066942
116687	1.85739076	1.33324766	0.587905288	-0.611639832	-0.681881719
116699	0.088723153	0.105200894	0.10033267	0.01464354	0.00555023
116707	6.0206461	2.15656018	4.08309412	-3.609609673	-1.03161933
116708	0.32333079	0.383991092	0.341451854	0.067343998	0.009269914
116713	0.024248896	0.061425183	0.051456265	0.036600105	0.013502027
116735	0.003873278	0.257901192	0.366747737	0.213295852	0.138785232
116738	0.007592942	0.452699393	0.505110145	0.476759916	0.263741884
116747	5.38719606	2.90079713	NA	-1.410182002	NA
116757	0.520703733	0.218446746	0.304967552	-0.281631032	-0.112407475
116776	0.027571034	0.1087882	0.015817527	0.05851	-0.005280404
116781	0.214530557	0.130146816	0.21993041	-0.084906781	0.002846026
116783	0.230106547	0.113669813	0.130909175	-0.115881518	-0.051030761
116790	0.458116829	0.646676064	0.464597285	0.19677503	0.003315107
116804	1.54261792	2.52468777	2.25047183	1.004764741	0.351760055
116810	0.144269094	NA	NA	NA	NA
116820	0.135707453	0.363707483	0.05662939	0.190565242	-0.038408594
116822	0.66515857	0.446400583	0.043522336	-0.220721974	-0.294873551
116830	9.5053196	NA	NA	NA	NA
116831	0.031448837	0.098666564	0.060170163	0.068197986	0.01435084
116839	0.293466806	0.849076986	1.7285589	0.551458202	0.758563513
116844	0.94007659	0.498556167	0.925524533	-0.433508964	-0.007271052
116852	0.241890714	0.057812151	0.224517256	-0.184710701	-0.008887473
116868	0.028353512	0.124356829	0.048660014	0.099900888	0.010718136
116883	0.073544242	0.071472488	0.097521827	-0.002387092	0.011915392
116886	2.76340032	1.14018989	1.92641139	-1.593757015	-0.415367129
116887	0.417741537	0.770005107	0.238650516	0.328225176	-0.086296828
116898	0.060935013	0.018438239	0.341456771	-0.047323008	0.147637712
116918	2.9597888	1.94753695	2.58724642	-1.173730121	-0.206794991
116930	0.173213363	0.19761315	0.203150943	0.026289151	0.016080443
116935	0.424399585	0.577518106	0.436792433	0.140518944	0.005940273
116949	0.130132601	0.210714012	0.434906274	0.089460062	0.147246804
116950	0.016052226	0.03787142	0.034913171	0.023508733	0.009608034
116970	0.352799416	0.35733065	1.79202926	0.005139855	0.77878326
116992	0.346855938	0.678417623	0.226232171	0.263840753	-0.060518998
116993	0.042729311	0.054147102	0.063864775	0.012753358	0.01104396
116997	0.1728587	0.165100425	1.08276379	-0.007679431	0.42015529
117005	0.038680561	0.674871266	0.57141155	0.638375426	0.257380944
117008	0.522958696	NA	0.80270344	NA	0.146805701
117017	0.020759616	0.06825801	0.040275171	0.047792806	0.009791286
117025	5.1272912	6.82707262	NA	1.739062083	NA
117027	0.05030676	0.208607599	0.55897373	0.119708864	0.205748185
117031	0.186720431	0.489444196	0.395481348	0.291741043	0.108155922
117039	0.015937474	0.014408322	0.038762596	-0.00156449	0.011562935
117047	20.9878941	26.8539791	18.0150566	5.984881414	-1.578239676
117048	0.308245242	0.056091264	0.066749722	-0.241097488	-0.122679052
117050	0.276537925	0.208183154	0.403740495	-0.074305298	0.06470855
117068	2.26076818	3.76269054	3.26604605	1.50708006	0.524539631
117085	0.481439203	0.335582465	0.334557921	-0.133185434	-0.076750198
117104	26.8632488	28.5834846	27.2483063	1.666621024	0.19670245
117118	15.8988876	NA	NA	NA	NA
117142	10.0495253	11.2868757	13.9055681	1.241599543	2.014906485
117144	0.605301023	0.682931006	0.854682982	0.082665747	0.134346254
117160	5.13057423	6.00314522	3.09446859	1.011766838	-1.1842159
117167	0.003213867	NA	0.016357683	NA	0.004576529
117173	0.024878196	10.0418653	0.000601686	10.0513861	-0.012559483
117178	1.28856552	1.33402622	3.16043782	0.050469668	0.996649209
117184	0.083981387	NA	0.11647591	NA	0.015061706
117187	1.61881053	1.62442899	1.52434838	0.005965531	-0.050813402
117218	0	0.009119669	0.009512351	0.009943161	0.005028055
117222	0.004776599	0.05024666	0.053903449	0.045501205	0.023425042
117229	0.300162554	0.231331423	0.190839857	-0.064134109	-0.053169261
117235	16.8712883	NA	18.5756931	NA	0.772374508
117238	0.04359407	0.095672526	NA	0.057816584	NA
117249	0.079549573	0.379751414	0.185163602	0.300407459	0.054950889
117265	3.27480173	4.59500074	5.60149717	1.313903783	1.064944247
117268	0.428507298	0.209731936	0.269643009	-0.217140492	-0.082422133
117279	0.100809813	0.081128746	0.125697792	-0.019428405	0.012234636
117284	0.644697249	1.31802499	2.12587619	0.595479316	0.701686911
117294	0.013633763	0.007661139	0.03439156	-0.006110647	0.010723883
117295	0.202132717	0.603696823	0.590506732	0.420261575	0.200075612
117300	0.054132156	0.083941408	0.130733818	0.037936687	0.046944223
117301	0.322785974	0.308086246	0.331552446	-0.015979392	0.00457422
117327	0.272595078	NA	NA	NA	NA
117354	0.124965236	0.118722029	0.245614722	-0.006247483	0.062241843
117358	0.770883143	0.668273985	1.08786213	-0.09560713	0.154368767
117366	0.592239439	0.401642799	0.214486435	-0.184167785	-0.172900106
117413	0.029918028	0.028103134	0.038659852	-0.001437939	0.003678515
117416	1.2168386	1.74006188	1.8650434	0.510982094	0.329286235
117423	0.025047481	0.048963901	0.076152034	0.019542444	0.026439006
117449	0.291877896	0.548107386	0.25446108	0.235737585	-0.016748152
117450	3.31321478	0.309917152	2.77232122	-3.01361115	-0.272123103
117454	0.672695518	0.762646914	0.65390861	0.090013007	-0.009543697
117467	1.52777934	1.74774337	1.92972267	0.230205908	0.211846755
117468	0.879373491	0.469476819	3.07869983	-0.427756456	1.07250193
117476	0.00340522	0.0257698	NA	0.023815344	NA
117482	2.02364588	4.00383472	8.06797695	2.025949506	3.007754664
117492	1.15590072	NA	NA	NA	NA
117510	3.56116748	5.89639091	6.56043673	2.198299891	1.437641855
117521	0.450860381	0.434854358	0.403039575	-0.015886413	-0.022479472
117523	9.18136501	6.31635189	6.12250423	-2.882771466	-1.536793535
117525	0.396075994	0.291236579	0.482856631	-0.116745721	0.04613774
117534	1.02016222	NA	NA	NA	NA
117540	1.29538643	0.93388176	NA	-0.363745401	NA
117551	0.023827262	0.16615051	NA	0.142811995	NA
117556	0.194310695	NA	0.021564836	NA	-0.090654346
117561	0.029727835	0.025379218	0.052642286	-0.004798587	0.012059803
117568	13.9128428	18.26367	16.3881702	4.514601235	1.262728119
117587	0.698118389	1.28379536	0.252665311	0.679106393	-0.247267077
117627	2.91350937	NA	NA	NA	NA
117628	10.5161448	4.66211843	9.34184074	-6.766402315	-0.631685652
117632	0.595592499	0.362439007	0.237213954	-0.239211553	-0.167174666
117647	0.011143872	0.456278831	0.019148223	0.504924049	0.004094663
117670	0.958501518	3.95101619	0.978090107	3.011063317	0.010758996
117672	0.046697427	0.024440525	0.067618847	-0.019127843	0.010202335
117699	0.246179834	0.177225128	0.250313073	-0.085086846	0.00217845
117708	4.06341457	5.97469521	6.27173567	1.939153483	1.051615752
117712	0.389186412	0.54127723	0.772060275	0.146187293	0.187963278
117727	8.50123787	4.56932497	6.77943897	-4.079918144	-0.869829942
117734	9.03230762	NA	NA	NA	NA
117737	0.005117161	0.027001526	0.027271142	0.02296915	0.011348866
117761	0.068048872	2.24285626	0.133534282	2.170350815	0.031348029
117774	0.063031018	0.041879274	0.113322228	-0.020438292	0.024524519
117777	5.7348237	7.41577291	8.22744179	1.230394186	1.090333841
117779	1.30433953	0.931207836	0.921705723	-0.338179532	-0.195464333
117785	0.47706908	0.641247749	0.521765649	0.169876087	0.022832758
117799	0.636180222	NA	NA	NA	NA
117801	0.073009491	0.044599328	NA	-0.031349885	NA
117802	0.035416544	0.02037544	0.136569247	-0.017385327	0.054332389
117804	0.25850755	0.395097047	0.280401468	0.114163189	0.010239121
117806	0.1959043	0.205766276	0.198160291	0.009356069	0.001187321
117815	1.80046523	2.47576404	2.22304511	0.668436017	0.218313014
117819	6.57486916	14.8862228	8.47358036	8.339895376	0.92714474
117840	5.9741621	6.83762693	6.5883708	0.821303461	0.289097587
117844	0.531584918	0.837570429	0.946977794	0.318408	0.212794177
117849	0.375985384	0.599980593	0.658521712	0.227894847	0.144129042
117864	0.048282605	0.06187062	0.102924958	0.012660772	0.026021016
117886	0.076224156	NA	NA	NA	NA
117893	0.203668311	0.099954814	0.096955247	-0.115140896	-0.060901479
117907	0.078868486	0.122173637	0.95766449	0.042067038	0.457889073
117919	4.31821918	4.58542109	5.78480577	0.255485596	0.716137369
117934	0.775718272	1.05067337	0.956802189	0.263588844	0.095441415
117940	0.485773653	0.691685319	0.748077154	0.210670129	0.142568979
117948	0.117442593	0.226513267	0.459041089	0.105671256	0.155185138
117954	14.3531466	24.7392178	22.6953773	10.62608545	4.279494049
117956	0	0.00550673	0	0.006058232	0
117961	0.045397963	0.069881931	0.068698928	0.022930178	0.011168868
117965	0.173990905	0.280579805	0.477750331	0.087881706	0.137823764
117999	0.045773018	0.069110774	0.056744222	0.021047198	0.005684017
118010	1.13734496	1.25420427	1.4566983	0.109163332	0.168317182
118019	0.297749341	0.812253058	0.309099227	0.671151724	0.006437183
118024	0.030732635	0.038137574	0.063381456	0.007908345	0.015773786
118025	2.42783237	8.5444231	NA	6.383099326	NA
118027	1.56404066	3.77819562	2.86488843	2.503777397	0.687604411
118032	9.29488373	6.78526402	7.34690619	-2.846703724	-1.031157676
118033	0.18486093	0.251441538	0.477583915	0.0755235	0.147879765
118051	0.031481318	0.029210763	0.03973721	-0.002057867	0.003890922
118058	0.339265645	0.619000018	1.63782966	0.304993969	0.658750703
118059	0.086389273	0.042775832	0.264767081	-0.041483878	0.09112237
118060	0.226131544	2.07785726	0.895078242	2.04952369	0.352572556
118070	0.56175077	0.644912481	1.43716228	0.058638639	0.340515499
118071	0.013218112	0.003560597	0.003039546	-0.00969068	-0.004821947
118072	0.197737336	1.07310367	1.01574135	0.718488884	0.331604846
118119	0.017353524	0.014000299	0.110793427	-0.003430715	0.048068908
118120	16.061964	24.1159077	46.8602219	6.921653968	14.23932114
118121	5.71347857	5.83609724	6.59816408	0.137804521	0.459646348
118128	0.381011426	0.444572657	0.377851874	0.041830161	-0.001370578
118143	0.045690004	0.069661722	0.185521796	0.023473646	0.067647102
[truncated: 3,741 more rows]
